# Supplementary material for: The structure of the teleost Immunoglobulin M core provides insights on polymeric antibody evolution, assembly, and function
Source: Nat Commun. 2023 Nov 21;14:7583. doi: 10.1038/s41467-023-43240-z (PMC10663602; doi:10.1038/s41467-023-43240-z)
Supplement: Supplementary file 4 — Source data file [file 41467_2023_43240_MOESM4_ESM.xlsx]

## Sheet: Fig. 6
Fig. 6 panel b		tFcμ tetramer									hCHμ3-CHμ4 monomer									hFcμ pentamer(+hJC)									hFcμ hexamer									hFcμ-tFcμ-chi1									hFcμ-tFcμ-chi2
		volume (mL)	Protein Conjugate (UV)	volume (mL)	Total mass (Da)	volume (mL)	Protein mass (Da)	volume (mL)	Modifier mass (Da)		volume (mL)	Protein Conjugate (UV)	volume (mL)	Total mass (Da)	volume (mL)	Protein mass (Da)	volume (mL)	Modifier mass (Da)		volume (mL)	Protein Conjugate (UV)	volume (mL)	Total mass (Da)	volume (mL)	Protein mass (Da)	volume (mL)	Modifier mass (Da)		volume (mL)	Protein Conjugate (UV)	volume (mL)	Total mass (Da)	volume (mL)	Protein mass (Da)	volume (mL)	Modifier mass (Da)		volume (mL)	Protein Conjugate (UV)	volume (mL)	Total mass (Da)	volume (mL)	Protein mass (Da)	volume (mL)	Modifier mass (Da)		volume (mL)	Protein Conjugate (UV)	volume (mL)
size exclusion chromatography with in-line multi-angle scattering		0	0.0249168	14.4978	301463	14.4978	277408	14.4978	24054.4		0	2.07943e-06	16.977	50760.4	16.977	42101.9	16.977	8658.54		0	-0.000406662	14.1945	350201	14.1945	285131	14.1945	65070.4		0	2.8691e-05	14.0137	385952	14.0137	314221	14.0137	71730.8		0	0.00392765	16.9893	44771.8	16.9893	36735.6	16.9893	8036.28		0	0.00280072	17.0876
		0.00409489	0.0249178	14.5019	299071	14.5019	275198	14.5019	23873.6		0.00409489	2.58765e-07	16.9811	50785.9	16.9811	42099.2	16.9811	8686.68		0.00402269	-0.000396281	14.1985	352362	14.1985	286805	14.1985	65557.4		0.00406339	4.28204e-05	14.0178	390523	14.0178	317925	14.0178	72598.4		0.00409489	0.00422034	16.9934	44888.4	16.9934	36793.4	16.9934	8095		0.00409489	0.00299987	17.0917
		0.00818978	0.0240378	14.506	306910	14.506	282419	14.506	24491.5		0.00818978	-3.60955e-06	16.9852	50823.8	16.9852	42104.4	16.9852	8719.37		0.00804539	-0.000379025	14.2025	352920	14.2025	287120	14.2025	65799.3		0.00812679	5.90427e-05	14.0218	390620	14.0218	317908	14.0218	72711.6		0.00818978	0.00448897	16.9975	44995.7	16.9975	36845.7	16.9975	8150.04		0.00818979	0.00315834	17.0958
		0.0122847	0.0228406	14.5101	312315	14.5101	287414	14.5101	24900.7		0.0122847	-9.27666e-06	16.9893	50865.5	16.9893	42111.5	16.9893	8753.96		0.0120681	-0.000357122	14.2065	353445	14.2065	287416	14.2065	66029.1		0.0121902	7.78601e-05	14.0259	390699	14.0259	317873	14.0259	72826		0.0122847	0.00473414	17.0016	45085.8	17.0016	36886.4	17.0016	8199.45		0.0122847	0.00327621	17.0999
		0.0163796	0.022977	14.5142	310035	14.5142	285325	14.5142	24710		0.0163796	-1.6372e-05	16.9934	50897.6	16.9934	42111.5	16.9934	8786.13		0.0160908	-0.000332182	14.2106	353871	14.2106	287651	14.2106	66219.9		0.0162536	9.99904e-05	14.03	390700	14.03	317785	14.03	72914.4		0.0163796	0.00495588	17.0057	45162.4	17.0057	36917.3	17.0057	8245.16		0.0163796	0.00335821	17.104
		0.0204745	0.0248311	14.5183	306108	14.5183	281711	14.5183	24397.3		0.0204745	-2.44854e-05	16.9975	50900.9	16.9975	42091.9	16.9975	8808.96		0.0201135	-0.000305316	14.2146	354189	14.2146	287822	14.2146	66366.9		0.020317	0.000125682	14.034	390482	14.034	317563	14.034	72919.3		0.0204745	0.00515432	17.0098	45231.7	17.0098	36942.3	17.0098	8289.38		0.0204745	0.00341334	17.1081
		0.0245694	0.0255499	14.5224	302911	14.5224	278767	14.5224	24144.1		0.0245694	-3.31148e-05	17.0016	50893	17.0016	42064.8	17.0016	8828.24		0.0241362	-0.000277311	14.2186	354436	14.2186	287951	14.2186	66485		0.0243804	0.000154235	14.0381	390225	14.0381	317319	14.0381	72906.5		0.0245694	0.00533044	17.0139	45297.7	17.0139	36964.6	17.0139	8333.05		0.0245694	0.00345303	17.1122
		0.0286642	0.0258926	14.5265	299220	14.5265	275360	14.5265	23859.8		0.0286642	-4.15974e-05	17.0057	50916.3	17.0057	42058	17.0057	8858.37		0.0281589	-0.000248722	14.2226	354642	14.2226	288056	14.2226	66586.5		0.0284438	0.000183981	14.0422	390269	14.0422	317263	14.0422	73006.7		0.0286642	0.00548649	17.018	45365.8	17.018	36988.3	17.018	8377.49		0.0286643	0.00348917	17.1163
		0.0327591	0.0256695	14.5306	302514	14.5306	278391	14.5306	24123.4		0.0327591	-4.91527e-05	17.0098	50972.5	17.0098	42073.2	17.0098	8899.22		0.0321816	-0.000219884	14.2267	354828	14.2267	288147	14.2267	66680.3		0.0325071	0.000212788	14.0462	390570	14.0462	317368	14.0462	73202.3		0.0327591	0.00562559	17.0221	45442.4	17.0221	37018	17.0221	8424.4		0.0327591	0.00353286	17.1204
		0.036854	0.0254463	14.5347	302597	14.5347	278475	14.5347	24121.7		0.036854	-5.50686e-05	17.0139	51034.3	17.0139	42093.8	17.0139	8940.49		0.0362042	-0.000190934	14.2307	355030	14.2307	288248	14.2307	66782		0.0365705	0.000238829	14.0503	390903	14.0503	317497	14.0503	73405.5		0.036854	0.00575097	17.0262	45529.5	17.0262	37055.6	17.0262	8473.87		0.036854	0.00359339	17.1245
		0.0409489	0.0248364	14.5388	298512	14.5388	274718	14.5388	23794.1		0.0409489	-5.89337e-05	17.018	51093.2	17.018	42114.2	17.018	8979.01		0.0402269	-0.000161915	14.2347	355265	14.2347	288366	14.2347	66898.3		0.0406339	0.000261189	14.0544	391226	14.0544	317625	14.0544	73600.4		0.0409489	0.00586523	17.0303	45628	17.0303	37102.1	17.0303	8525.95		0.0409489	0.00367658	17.1286
		0.0450438	0.0244988	14.5429	296686	14.5429	273041	14.5429	23645.5		0.0450438	-6.07569e-05	17.0221	51161.6	17.0221	42142	17.0221	9019.62		0.0442496	-0.000132988	14.2387	355529	14.2387	288501	14.2387	67028.3		0.0446973	0.000280013	14.0584	391619	14.0584	317801	14.0584	73818.1		0.0450438	0.00597002	17.0344	45730.5	17.0344	37153.2	17.0344	8577.32		0.0450438	0.00378292	17.1326
		0.0491387	0.0245334	14.547	301249	14.547	277226	14.547	24023.6		0.0491387	-6.08882e-05	17.0262	51244.9	17.0262	42180.2	17.0262	9064.74		0.0482723	-0.000104733	14.2427	355776	14.2427	288624	14.2427	67151.8		0.0487607	0.000296149	14.0625	392109	14.0625	318042	14.0625	74066.9		0.0491387	0.00606625	17.0385	45823.3	17.0385	37201.1	17.0385	8622.16		0.0491387	0.0039067	17.1367
		0.0532336	0.0245681	14.551	306665	14.551	282202	14.551	24462.4		0.0532336	-5.97933e-05	17.0303	51332.6	17.0303	42221.9	17.0303	9110.69		0.052295	-7.83522e-05	14.2468	355942	14.2468	288699	14.2468	67242.5		0.0528241	0.000310586	14.0665	392626	14.0665	318307	14.0665	74318.8		0.0532336	0.00615446	17.0426	45933.7	17.0426	37262.7	17.0426	8671.01		0.0532336	0.00403734	17.1408
		0.0573285	0.024699	14.5551	304630	14.5551	280339	14.5551	24290.8		0.0573285	-5.78124e-05	17.0344	51409.9	17.0344	42257.9	17.0344	9151.98		0.0563177	-5.55376e-05	14.2508	355983	14.2508	288702	14.2508	67281.9		0.0568875	0.000323997	14.0706	393083	14.0706	318544	14.0706	74538.7		0.0573285	0.00623522	17.0466	46085.4	17.0466	37352.1	17.0466	8733.29		0.0573285	0.00416234	17.1449
		0.0614234	0.0247257	14.5592	303104	14.5592	278934	14.5592	24170.6		0.0614234	-5.5025e-05	17.0385	51478.2	17.0385	42289.1	17.0385	9189.09		0.0603404	-3.78513e-05	14.2548	356035	14.2548	288713	14.2548	67322		0.0609509	0.000336581	14.0747	393437	14.0747	318727	14.0747	74710.2		0.0614234	0.00630927	17.0507	46253.2	17.0507	37453.7	17.0507	8799.56		0.0614234	0.00427029	17.149
		0.0655183	0.0247523	14.5633	298832	14.5633	274977	14.5633	23855.6		0.0655183	-5.12655e-05	17.0426	51547	17.0426	42321.5	17.0426	9225.54		0.0643631	-2.58429e-05	14.2588	356292	14.2588	288850	14.2588	67441.4		0.0650143	0.000348132	14.0787	393696	14.0787	318857	14.0787	74838.9		0.0655183	0.0063776	17.0548	46414.2	17.0548	37552.7	17.0548	8861.5		0.0655183	0.00435295	17.1531
		0.0696132	0.0260625	14.5674	295997	14.5674	272351	14.5674	23646.8		0.0696132	-4.62602e-05	17.0467	51615.7	17.0467	42354.5	17.0467	9261.18		0.0683858	-1.83931e-05	14.2629	356746	14.2629	289108	14.2629	67638.2		0.0690777	0.000358198	14.0828	393905	14.0828	318959	14.0828	74946.5		0.0696132	0.00644131	17.0589	46569.5	17.0589	37648.9	17.0589	8920.64		0.0696132	0.00440651	17.1572
		0.0737081	0.0257447	14.5715	294554	14.5715	271009	14.5715	23544.9		0.0737081	-3.98094e-05	17.0507	51685.6	17.0507	42389.1	17.0507	9296.52		0.0724085	-1.26517e-05	14.2669	357188	14.2669	289358	14.2669	67829.9		0.0731411	0.000366232	14.0869	394117	14.0869	319061	14.0869	75056.5		0.0737081	0.00650161	17.063	46724.8	17.063	37744.4	17.063	8980.43		0.0737081	0.00443206	17.1613
		0.0778029	0.025427	14.5756	295144	14.5756	271522	14.5756	23622.7		0.077803	-3.19348e-05	17.0548	51756.5	17.0548	42425	17.0548	9331.5		0.0764312	-4.51461e-06	14.2709	357581	14.2709	289579	14.2709	68002		0.0772045	0.000371807	14.0909	394314	14.0909	319148	14.0909	75165.9		0.0778029	0.00655963	17.0671	46874.5	17.0671	37835	17.0671	9039.51		0.077803	0.00443514	17.1654
		0.0818978	0.0246211	14.5797	295865	14.5797	272155	14.5797	23710.4		0.0818978	-2.29376e-05	17.0589	51832.9	17.0589	42464.8	17.0589	9368.13		0.0804539	1.07751e-05	14.2749	358023	14.2749	289829	14.2749	68193.2		0.0812679	0.000374941	14.095	394511	14.095	319227	14.095	75284		0.0818978	0.0066164	17.0712	47009.6	17.0712	37915	17.0712	9094.62		0.0818979	0.00442431	17.1695
		0.0859927	0.0248475	14.5838	295847	14.5838	272123	14.5838	23723.4		0.0859927	-1.33547e-05	17.063	51919	17.063	42510.6	17.063	9408.4		0.0844766	3.82818e-05	14.2789	358546	14.2789	290132	14.2789	68413.8		0.0853313	0.000376356	14.0991	394699	14.0991	319291	14.0991	75408.5		0.0859927	0.00667255	17.0753	47127.7	17.0753	37983.2	17.0753	9144.57		0.0859928	0.00440912	17.1736
		0.0900876	0.0248907	14.5879	301505	14.5879	277315	14.5879	24190		0.0900876	-3.84135e-06	17.0671	52009.6	17.0671	42558.8	17.0671	9450.84		0.0884993	8.33529e-05	14.283	359074	14.283	290441	14.283	68633.4		0.0893946	0.000377424	14.1031	394840	14.1031	319314	14.1031	75525.7		0.0900876	0.00672805	17.0794	47231.6	17.0794	38041.6	17.0794	9189.98		0.0900877	0.00439792	17.1777
		0.0941825	0.0249043	14.592	301043	14.592	276887	14.592	24155.6		0.0941825	4.9457e-06	17.0712	52090	17.0712	42599.7	17.0712	9490.29		0.092522	0.000151715	14.287	359531	14.287	290710	14.287	68821.5		0.093458	0.000379709	14.1072	394876	14.1072	319264	14.1072	75612.3		0.0941825	0.00678203	17.0835	47324.4	17.0835	38092.6	17.0835	9231.81		0.0941826	0.00439588	17.1818
		0.0982774	0.0247987	14.5961	300567	14.5961	276436	14.5961	24130.7		0.0982774	1.24102e-05	17.0753	52148.4	17.0753	42626.1	17.0753	9522.27		0.0965447	0.000249432	14.291	359906	14.291	290931	14.291	68974.9		0.0975214	0.000384352	14.1112	394747	14.1112	319105	14.1112	75641.4		0.0982774	0.00683285	17.0876	47409.6	17.0876	38138.2	17.0876	9271.37		0.0982774	0.00440344	17.1859
		0.102372	0.0246931	14.6002	298766	14.6002	274733	14.6002	24032.8		0.102372	1.80455e-05	17.0794	52197.4	17.0794	42646	17.0794	9551.37		0.100567	0.000382553	14.295	360223	14.295	291117	14.295	69105.8		0.101585	0.000391715	14.1153	394535	14.1153	318892	14.1153	75642.6		0.102372	0.0068784	17.0917	47489.9	17.0917	38180	17.0917	9309.95		0.102372	0.00441614	17.19
		0.106467	0.0233832	14.6043	296434	14.6043	272556	14.6043	23877.9		0.106467	2.15006e-05	17.0835	52265.7	17.0835	42677.5	17.0835	9588.24		0.10459	0.000556374	14.2991	360487	14.2991	291267	14.2991	69219.2		0.105648	0.000401457	14.1194	394459	14.1194	318758	14.1194	75700.5		0.106467	0.00691655	17.0958	47564.1	17.0958	38217	17.0958	9347.08		0.106467	0.0044263	17.1941
		0.110562	0.0244225	14.6084	296693	14.6084	272789	14.6084	23904.1		0.110562	2.27028e-05	17.0876	52355.5	17.0876	42722.1	17.0876	9633.36		0.108613	0.000774483	14.3031	360698	14.3031	291379	14.3031	69318.2		0.109712	0.000412916	14.1234	394606	14.1234	318758	14.1234	75847.1		0.110562	0.00694557	17.0999	47633.3	17.0999	38250.2	17.0999	9383.08		0.110562	0.00442651	17.1982
		0.114657	0.0248088	14.6125	299056	14.6125	274970	14.6125	24085.8		0.114657	2.19529e-05	17.0917	52441.9	17.0917	42765	17.0917	9676.93		0.112635	0.0010379	14.3071	360872	14.3071	291461	14.3071	69410.6		0.113775	0.000425481	14.1275	394801	14.1275	318790	14.1275	76010.8		0.114657	0.00696451	17.104	47702.4	17.104	38282.9	17.104	9419.54		0.114657	0.0044132	17.2023
		0.118752	0.0251493	14.6166	297860	14.6166	273850	14.6166	24009.2		0.118752	1.98679e-05	17.0958	52523.3	17.0958	42805.2	17.0958	9718.07		0.116658	0.00134464	14.3111	361033	14.3111	291528	14.3111	69505.2		0.117838	0.000438788	14.1316	394955	14.1316	318801	14.1316	76154		0.118752	0.00697349	17.1081	47771.1	17.1081	38315.6	17.1081	9455.57		0.118752	0.00438869	17.2064
		0.122847	0.0250433	14.6207	296174	14.6207	272274	14.6207	23900.2		0.122847	1.71357e-05	17.0999	52609.6	17.0999	42849.1	17.0999	9760.55		0.120681	0.00168988	14.3152	361194	14.3152	291589	14.3152	69605.1		0.121902	0.000452703	14.1356	395171	14.1356	318853	14.1356	76317.5		0.122847	0.00697378	17.1122	47834.4	17.1122	38346	17.1122	9488.33		0.122847	0.0043607	17.2105
		0.126942	0.0249373	14.6248	295392	14.6248	271541	14.6248	23851		0.126942	1.42157e-05	17.104	52700.9	17.104	42896.8	17.104	9804.08		0.124704	0.0020664	14.3192	361347	14.3192	291642	14.3192	69705.4		0.125965	0.000467192	14.1397	395460	14.1397	318955	14.1397	76504.7		0.126942	0.00696761	17.1163	47893.2	17.1163	38375.5	17.1163	9517.62		0.126942	0.00433964	17.2145
		0.131037	0.0243177	14.6289	295570	14.6289	271697	14.6289	23873		0.131037	1.11984e-05	17.1081	52792.3	17.1081	42945.7	17.1081	9846.65		0.128726	0.00246535	14.3232	361463	14.3232	291672	14.3232	69791.1		0.130029	0.000482143	14.1437	395760	14.1437	319070	14.1437	76689.7		0.131037	0.00695752	17.1204	47963.9	17.1204	38413.8	17.1204	9550.17		0.131037	0.00433511	17.2186
		0.135131	0.0228935	14.6329	296296	14.6329	272341	14.6329	23954.9		0.135131	7.93367e-06	17.1122	52874.3	17.1122	42989.8	17.1122	9884.54		0.132749	0.00287717	14.3272	361497	14.3272	291657	14.3272	69840.2		0.134092	0.000497225	14.1478	396006	14.1478	319158	14.1478	76847.7		0.135131	0.00694578	17.1245	48054.1	17.1245	38464.6	17.1245	9589.56		0.135131	0.004353	17.2227
		0.139226	0.0250637	14.637	295223	14.637	271322	14.637	23900.9		0.139226	4.32404e-06	17.1163	52948.7	17.1163	43030.1	17.1163	9918.66		0.136772	0.00329268	14.3312	361525	14.3312	291643	14.3312	69881.7		0.138155	0.000511832	14.1519	396156	14.1519	319193	14.1519	76963.5		0.139226	0.00693379	17.1285	48149.8	17.1285	38519	17.1285	9630.78		0.139226	0.00439411	17.2268
		0.143321	0.0250447	14.6411	295142	14.6411	271222	14.6411	23919.2		0.143321	5.68379e-07	17.1204	53022.1	17.1204	43070.3	17.1204	9951.85		0.140794	0.00370421	14.3353	361722	14.3353	291737	14.3353	69985.4		0.142219	0.000525155	14.1559	396234	14.1559	319185	14.1559	77048.6		0.143321	0.00692194	17.1326	48236.8	17.1326	38568.2	17.1326	9668.63		0.143321	0.0044544	17.2309
		0.147416	0.0250258	14.6452	296231	14.6452	272199	14.6452	24032.4		0.147416	-2.7965e-06	17.1245	53096.3	17.1245	43111.1	17.1245	9985.18		0.144817	0.00410625	14.3393	362069	14.3393	291927	14.3393	70142.3		0.146282	0.000536383	14.16	396263	14.16	319148	14.16	77114.9		0.147416	0.00690977	17.1367	48315.6	17.1367	38612	17.1367	9703.65		0.147416	0.00452666	17.235
		0.151511	0.0249532	14.6493	294599	14.6493	270662	14.6493	23937		0.151511	-5.06579e-06	17.1285	53168.6	17.1285	43150.7	17.1285	10017.9		0.14884	0.00449549	14.3433	362443	14.3433	292140	14.3433	70302.8		0.150346	0.000544985	14.1641	396248	14.1641	319083	14.1641	77165.4		0.151511	0.00689654	17.1408	48392	17.1408	38653.8	17.1408	9738.22		0.151511	0.00460274	17.2391
		0.155606	0.0246156	14.6534	293602	14.6534	269716	14.6534	23886		0.155606	-5.646e-06	17.1326	53238.4	17.1326	43188.3	17.1326	10050.1		0.152862	0.00487039	14.3473	362809	14.3473	292354	14.3473	70455.5		0.154409	0.000550933	14.1681	396202	14.1681	318997	14.1681	77204.8		0.155606	0.00688195	17.1449	48466.4	17.1449	38694.1	17.1449	9772.22		0.155606	0.00467527	17.2432
		0.159701	0.0250743	14.6575	298580	14.6575	274280	14.6575	24300.1		0.159701	-4.31551e-06	17.1367	53307	17.1367	43224.5	17.1367	10082.5		0.156885	0.00523065	14.3514	363193	14.3514	292579	14.3514	70614.2		0.158472	0.000554785	14.1722	396168	14.1722	318918	14.1722	77250.3		0.159701	0.00686658	17.149	48535.8	17.149	38731.8	17.149	9804.05		0.159701	0.00473845	17.2473
		0.163796	0.0251855	14.6616	303052	14.6616	278375	14.6616	24676.2		0.163796	-1.35464e-06	17.1408	53373.8	17.1408	43258.7	17.1408	10115.2		0.160908	0.00557687	14.3554	363602	14.3554	292817	14.3554	70784.4		0.162536	0.000557548	14.1763	396188	14.1763	318869	14.1763	77318.8		0.163796	0.00685193	17.1531	48598.8	17.1531	38765.9	17.1531	9832.92		0.163796	0.00478799	17.2514
		0.167891	0.0249933	14.6657	302833	14.6657	278150	14.6657	24682.1		0.167891	2.54401e-06	17.1449	53436.2	17.1449	43289.1	17.1449	10147.2		0.16493	0.00591036	14.3594	364003	14.3594	293048	14.3594	70955.5		0.166599	0.00056037	14.1803	396245	14.1803	318842	14.1803	77403.2		0.167891	0.00683995	17.1572	48657.1	17.1572	38797.5	17.1572	9859.61		0.167891	0.00482071	17.2555
		0.171985	0.0248011	14.6698	299202	14.6698	274783	14.6698	24419		0.171985	6.59151e-06	17.149	53489.4	17.149	43312.9	17.149	10176.5		0.168953	0.0062328	14.3634	364359	14.3634	293247	14.3634	71111.6		0.170663	0.000564161	14.1844	396271	14.1844	318795	14.1844	77475.5		0.171985	0.00683231	17.1613	48712	17.1613	38827.3	17.1613	9884.64		0.171986	0.00483402	17.2596
		0.17608	0.0256604	14.6739	295200	14.6739	271076	14.6739	24123.7		0.17608	1.03062e-05	17.1531	53528	17.1531	43327.2	17.1531	10200.8		0.172976	0.00654586	14.3674	364638	14.3674	293398	14.3674	71240.1		0.174726	0.000569268	14.1884	396212	14.1884	318699	14.1884	77513.2		0.17608	0.0068298	17.1654	48764.4	17.1654	38855.9	17.1654	9908.5		0.17608	0.00482608	17.2637
		0.180175	0.0258084	14.678	295448	14.678	271263	14.678	24185		0.180175	1.37518e-05	17.1572	53558.5	17.1572	43336.3	17.1572	10222.2		0.176999	0.00685076	14.3715	364840	14.3715	293500	14.3715	71340.6		0.178789	0.000575335	14.1925	396080	14.1925	318560	14.1925	77520.6		0.180175	0.00683211	17.1695	48815.6	17.1695	38884	17.1695	9931.64		0.180175	0.00479668	17.2678
		0.18427	0.0259564	14.6821	295624	14.6821	271401	14.6821	24223.1		0.18427	1.74279e-05	17.1613	53606.1	17.1613	43355.7	17.1613	10250.3		0.181021	0.00714794	14.3755	365004	14.3755	293577	14.3755	71426.7		0.182853	0.000581423	14.1966	396085	14.1966	318503	14.1966	77581.8		0.18427	0.00683799	17.1736	48866.9	17.1736	38912.3	17.1736	9954.6		0.18427	0.00474875	17.2719
		0.188365	0.0263073	14.6862	294470	14.6862	270335	14.6862	24135.7		0.188365	2.18896e-05	17.1654	53672.5	17.1654	43387.1	17.1654	10285.4		0.185044	0.00743676	14.3795	365142	14.3795	293638	14.3795	71504.3		0.186916	0.000586347	14.2006	396265	14.2006	318552	14.2006	77713		0.188365	0.00684556	17.1777	48919.6	17.1777	38941.8	17.1777	9977.84		0.188365	0.00468928	17.276
		0.19246	0.0264607	14.6903	298863	14.6903	274353	14.6903	24510.1		0.19246	2.7379e-05	17.1695	53732.7	17.1695	43415.5	17.1695	10317.2		0.189067	0.00771548	14.3835	365274	14.3835	293693	14.3835	71580.5		0.190979	0.000589053	14.2047	396448	14.2047	318604	14.2047	77843.6		0.19246	0.00685271	17.1818	48976	17.1818	38974	17.1818	10002		0.19246	0.00462798	17.2801
		0.196555	0.0266141	14.6944	298318	14.6944	273827	14.6944	24491.3		0.196555	3.3719e-05	17.1736	53790	17.1736	43442.8	17.1736	10347.2		0.193089	0.00798153	14.3876	365416	14.3876	293754	14.3876	71662.4		0.195043	0.000588872	14.2088	396600	14.2088	318642	14.2088	77958.7		0.196555	0.00685749	17.1859	49035.4	17.1859	39008.9	17.1859	10026.5		0.196555	0.00457342	17.2842
		0.20065	0.0267056	14.6985	297633	14.6985	273171	14.6985	24462.5		0.20065	4.04729e-05	17.1777	53851.5	17.1777	43473.2	17.1777	10378.4		0.197112	0.00823215	14.3916	365578	14.3916	293827	14.3916	71751.9		0.199106	0.000585556	14.2128	396783	14.2128	318700	14.2128	78083.3		0.20065	0.0068583	17.19	49094.2	17.19	39044.4	17.19	10049.8		0.20065	0.00452847	17.2883
		0.204745	0.0265035	14.7026	297551	14.7026	273089	14.7026	24462.4		0.204745	4.71773e-05	17.1818	53913.9	17.1818	43504.3	17.1818	10409.6		0.201135	0.00846515	14.3956	365743	14.3956	293902	14.3956	71841.5		0.20317	0.000579198	14.2169	397008	14.2169	318786	14.2169	78222.7		0.204745	0.00685416	17.1941	49151.3	17.1941	39079.7	17.1941	10071.6		0.204745	0.00448806	17.2923
		0.208839	0.0263013	14.7067	298495	14.7067	273963	14.7067	24533		0.20884	5.34819e-05	17.1859	53971.9	17.1859	43533.1	17.1859	10438.8		0.205157	0.00867953	14.3996	365887	14.3996	293966	14.3996	71921.1		0.207233	0.000570168	14.221	397240	14.221	318878	14.221	78362.1		0.208839	0.00684477	17.1982	49211.9	17.1982	39117.4	17.1982	10094.6		0.20884	0.00444104	17.2964
		0.212934	0.0253974	14.7107	303083	14.7107	278156	14.7107	24926.9		0.212934	5.9165e-05	17.19	54022.6	17.19	43557.7	17.19	10464.9		0.20918	0.00887559	14.4037	365999	14.4037	294013	14.4037	71985.8		0.211296	0.000559147	14.225	397432	14.225	318949	14.225	78483.2		0.212934	0.00683052	17.2023	49278.6	17.2023	39158.1	17.2023	10120.5		0.212934	0.00437527	17.3005
		0.217029	0.0245181	14.7148	308688	14.7148	283264	14.7148	25424.5		0.217029	6.40925e-05	17.1941	54066.7	17.1941	43578.6	17.1941	10488.1		0.213203	0.00905465	14.4077	366099	14.4077	294055	14.4077	72043.8		0.21536	0.000547137	14.2291	397563	14.2291	318985	14.2291	78577.8		0.217029	0.00681217	17.2063	49342.7	17.2063	39196.4	17.2063	10146.3		0.217029	0.00428331	17.3046
		0.221124	0.0241793	14.7189	307854	14.7189	282468	14.7189	25385.6		0.221124	6.81893e-05	17.1982	54106.5	17.1982	43596.9	17.1982	10509.6		0.217225	0.0092185	14.4117	366249	14.4117	294129	14.4117	72119.2		0.219423	0.000535315	14.2331	397641	14.2331	318990	14.2331	78651.6		0.221124	0.0067906	17.2104	49395.5	17.2104	39226.9	17.2104	10168.6		0.221124	0.00416582	17.3087
		0.225219	0.0243499	14.723	302987	14.723	277962	14.723	25024.8		0.225219	7.14282e-05	17.2023	54143.9	17.2023	43613.6	17.2023	10530.3		0.221248	0.00936885	14.4157	366489	14.4157	294260	14.4157	72228.9		0.223487	0.000524655	14.2372	397687	14.2372	318974	14.2372	78713.7		0.225219	0.00676646	17.2145	49439.4	17.2145	39250.8	17.2145	10188.6		0.225219	0.0040308	17.3128
		0.229314	0.024306	14.7271	297171	14.7271	272597	14.7271	24573.9		0.229314	7.38072e-05	17.2064	54178.7	17.2064	43628.5	17.2064	10550.2		0.225271	0.00950692	14.4197	366758	14.4197	294411	14.4197	72347.5		0.22755	0.000515525	14.2413	397701	14.2413	318936	14.2413	78764.8		0.229314	0.00674017	17.2186	49477.2	17.2186	39270	17.2186	10207.2		0.229314	0.00388928	17.3169
		0.233409	0.0242622	14.7312	295979	14.7312	271505	14.7312	24473.5		0.233409	7.52935e-05	17.2104	54211.6	17.2104	43642	17.2104	10569.6		0.229294	0.00963321	14.4238	367011	14.4238	294555	14.4238	72455.8		0.231613	0.000507543	14.2453	397689	14.2453	318881	14.2453	78808.3		0.233409	0.00671192	17.2227	49509.3	17.2227	39285.1	17.2227	10224.3		0.233409	0.00375038	17.321
		0.237504	0.0240039	14.7353	295087	14.7353	270690	14.7353	24396.8		0.237504	7.57593e-05	17.2145	54244	17.2145	43655	17.2145	10589.1		0.233316	0.00974739	14.4278	367342	14.4278	294747	14.4278	72594.8		0.235677	0.000499873	14.2494	397681	14.2494	318825	14.2494	78855.3		0.237504	0.0066817	17.2268	49536.2	17.2268	39296.9	17.2268	10239.4		0.237504	0.00361911	17.3251
		0.241599	0.0221056	14.7394	296297	14.7394	271765	14.7394	24531.8		0.241599	7.49721e-05	17.2186	54277.4	17.2186	43668.4	17.2186	10609		0.237339	0.00984844	14.4318	367621	14.4318	294911	14.4318	72710.3		0.23974	0.000491783	14.2535	397700	14.2535	318784	14.2535	78915.2		0.241599	0.00664913	17.2309	49558.9	17.2309	39306.4	17.2309	10252.5		0.241599	0.00349811	17.3292
		0.245694	0.0238242	14.7435	296362	14.7435	271788	14.7435	24573.8		0.245694	7.26917e-05	17.2227	54309.8	17.2227	43681.1	17.2227	10628.7		0.241362	0.00993496	14.4358	367869	14.4358	295060	14.4358	72809.5		0.243804	0.000483152	14.2575	397721	14.2575	318743	14.2575	78977.8		0.245694	0.00661338	17.235	49579.8	17.235	39315.2	17.235	10264.6		0.245694	0.00339191	17.3333
		0.249788	0.0242542	14.7476	295679	14.7476	271142	14.7476	24537.3		0.249788	6.88552e-05	17.2268	54338.8	17.2268	43692.2	17.2268	10646.6		0.245384	0.0100059	14.4399	368162	14.4399	295241	14.4399	72921.2		0.247867	0.000474637	14.2616	397710	14.2616	318682	14.2616	79027.9		0.249788	0.00657317	17.2391	49600.5	17.2391	39324.3	17.2391	10276.2		0.249789	0.00330985	17.3374
		0.253883	0.0243005	14.7517	295772	14.7517	271199	14.7517	24572.9		0.253883	6.37493e-05	17.2309	54360.2	17.2309	43699.2	17.2309	10661		0.249407	0.0100609	14.4439	368488	14.4439	295450	14.4439	73038.1		0.25193	0.000467448	14.2657	397638	14.2657	318585	14.2657	79052.5		0.253883	0.00652727	17.2432	49621.4	17.2432	39333.9	17.2432	10287.5		0.253883	0.00326501	17.3415
		0.257978	0.0243467	14.7558	295708	14.7558	271109	14.7558	24599.2		0.257978	5.80412e-05	17.235	54384.1	17.235	43708.3	17.235	10675.8		0.25343	0.0101008	14.4479	368831	14.4479	295677	14.4479	73153.3		0.255994	0.000462905	14.2697	397545	14.2697	318477	14.2697	79067.7		0.257978	0.00647524	17.2473	49643.4	17.2473	39344.5	17.2473	10298.9		0.257978	0.00326895	17.3456
		0.262073	0.0241443	14.7599	296014	14.7599	271369	14.7599	24645.4		0.262073	5.26125e-05	17.2391	54422.3	17.2391	43726.6	17.2391	10695.7		0.257452	0.0101267	14.4519	369192	14.4519	295921	14.4519	73270.4		0.260057	0.000462037	14.2738	397525	14.2738	318413	14.2738	79111.9		0.262073	0.00641814	17.2514	49668	17.2514	39357	17.2514	10310.9		0.262073	0.00332537	17.3497
		0.266168	0.023942	14.764	297952	14.764	273135	14.764	24817.4		0.266168	4.8274e-05	17.2432	54468.9	17.2432	43750.8	17.2432	10718.2		0.261475	0.01014	14.4559	369556	14.4559	296169	14.4559	73386.6		0.264121	0.000465372	14.2778	397595	14.2778	318404	14.2778	79191.5		0.266168	0.00635858	17.2555	49696	17.2555	39372.2	17.2555	10323.8		0.266168	0.00342699	17.3538
		0.270263	0.0234914	14.7681	299056	14.7681	274136	14.7681	24920.1		0.270263	4.55181e-05	17.2473	54516.3	17.2473	43776	17.2473	10740.2		0.265498	0.0101412	14.46	369899	14.46	296402	14.46	73496.4		0.268184	0.00047291	14.2819	397691	14.2819	318411	14.2819	79279.8		0.270263	0.00630007	17.2596	49727.5	17.2596	39390.1	17.2596	10337.4		0.270263	0.00355766	17.3579
		0.274358	0.0244631	14.7722	298145	14.7722	273283	14.7722	24861.8		0.274358	4.44393e-05	17.2514	54562.5	17.2514	43801.1	17.2514	10761.4		0.26952	0.0101301	14.464	370218	14.464	296617	14.464	73601.3		0.272247	0.000484142	14.286	397770	14.286	318410	14.286	79359.4		0.274358	0.00624572	17.2637	49763	17.2637	39411	17.2637	10351.9		0.274358	0.00369782	17.362
		0.278453	0.0257082	14.7763	297085	14.7763	272289	14.7763	24796.4		0.278453	4.48122e-05	17.2555	54607.3	17.2555	43825.4	17.2555	10781.9		0.273543	0.0101061	14.468	370517	14.468	296813	14.468	73703.5		0.276311	0.000498031	14.29	397849	14.29	318411	14.29	79438.5		0.278453	0.00619706	17.2678	49801.1	17.2678	39433.8	17.2678	10367.3		0.278453	0.0038302	17.3661
		0.282548	0.0253732	14.7804	296051	14.7804	271318	14.7804	24732.4		0.282548	4.62063e-05	17.2596	54648.7	17.2596	43847.4	17.2596	10801.4		0.277566	0.0100683	14.472	370801	14.472	296998	14.472	73803.2		0.280374	0.000513086	14.2941	397942	14.2941	318419	14.2941	79523.3		0.282548	0.00615368	17.2719	49833.2	17.2719	39452.8	17.2719	10380.4		0.282548	0.00394359	17.3702
		0.286642	0.0250383	14.7845	298006	14.7845	273086	14.7845	24919.5		0.286642	4.80565e-05	17.2637	54684.7	17.2637	43865.8	17.2637	10818.9		0.281589	0.0100164	14.4761	371055	14.4761	297163	14.4761	73892		0.284438	0.000527644	14.2982	398034	14.2982	318425	14.2982	79608.7		0.286642	0.00611407	17.276	49860.4	17.276	39468.1	17.276	10392.3		0.286643	0.00403445	17.3742
		0.290737	0.0239952	14.7886	299624	14.7886	274559	14.7886	25065		0.290737	4.97013e-05	17.2678	54715	17.2678	43880.5	17.2678	10834.5		0.285611	0.00995042	14.4801	371290	14.4801	297317	14.4801	73973.3		0.288501	0.000540334	14.3022	398094	14.3022	318412	14.3022	79682		0.290737	0.00607698	17.2801	49873.4	17.2801	39473.9	17.2801	10399.5		0.290737	0.00410629	17.3783
		0.294832	0.0243509	14.7926	299144	14.7926	274096	14.7926	25048.9		0.294832	5.04474e-05	17.2719	54741.4	17.2719	43892.9	17.2719	10848.6		0.289634	0.00987111	14.4841	371536	14.4841	297478	14.4841	74058.4		0.292564	0.000550459	14.3063	398099	14.3063	318366	14.3063	79732.3		0.294832	0.00604233	17.2842	49890.1	17.2842	39480.5	17.2842	10409.6		0.294832	0.00416707	17.3824
		0.298927	0.0245125	14.7967	298639	14.7967	273589	14.7967	25050		0.298927	4.96936e-05	17.276	54766.3	17.276	43904.3	17.276	10862		0.293657	0.00977996	14.4881	371793	14.4881	297646	14.4881	74146.7		0.296628	0.000558042	14.3103	398070	14.3103	318300	14.3103	79769.2		0.298927	0.00601109	17.2882	49899.5	17.2882	39481.9	17.2882	10417.7		0.298927	0.00422526	17.3865
		0.303022	0.024674	14.8008	298242	14.8008	273206	14.8008	25036		0.303022	4.70825e-05	17.2801	54790.8	17.2801	43915.7	17.2801	10875.1		0.297679	0.00967908	14.4922	372048	14.4922	297814	14.4922	74234		0.300691	0.000563454	14.3144	398026	14.3144	318226	14.3144	79800.2		0.303022	0.00598437	17.2923	49903.7	17.2923	39479.5	17.2923	10424.1		0.303022	0.00428617	17.3906
		0.307117	0.0249458	14.8049	297406	14.8049	272441	14.8049	24964.3		0.307117	4.26161e-05	17.2842	54815.9	17.2842	43927.7	17.2842	10888.3		0.301702	0.00957079	14.4962	372289	14.4962	297972	14.4962	74316.8		0.304754	0.000566879	14.3185	397967	14.3185	318143	14.3185	79823.9		0.307117	0.00596253	17.2964	49903.7	17.2964	39474.4	17.2964	10429.3		0.307117	0.00435001	17.3947
		0.311212	0.0250371	14.809	297160	14.809	272208	14.809	24951.8		0.311212	3.66698e-05	17.2882	54844.1	17.2882	43942	17.2882	10902.1		0.305725	0.00945705	14.5002	372494	14.5002	298105	14.5002	74389.7		0.308818	0.000567973	14.3225	397905	14.3225	318059	14.3225	79845.3		0.311212	0.005945	17.3005	49901.3	17.3005	39467.7	17.3005	10433.6		0.311212	0.00441238	17.3988
		0.315307	0.0247841	14.8131	297357	14.8131	272354	14.8131	25002.9		0.315307	2.98692e-05	17.2923	54875.2	17.2923	43958.9	17.2923	10916.4		0.309747	0.009339	14.5042	372651	14.5042	298202	14.5042	74448.8		0.312881	0.000565959	14.3266	397887	14.3266	318002	14.3266	79884.7		0.315307	0.00593054	17.3046	49897	17.3046	39460	17.3046	10437.1		0.315307	0.00446618	17.4029
		0.319402	0.0245312	14.8172	297182	14.8172	272167	14.8172	25014.9		0.319402	2.28583e-05	17.2964	54910.8	17.2964	43979.4	17.2964	10931.4		0.31377	0.00921697	14.5082	372766	14.5082	298268	14.5082	74498.1		0.316945	0.000560098	14.3307	397878	14.3307	317951	14.3307	79927.6		0.319402	0.00591777	17.3087	49891.8	17.3087	39451.8	17.3087	10440		0.319402	0.00450382	17.407
		0.323496	0.0237986	14.8213	296883	14.8213	271883	14.8213	24999.6		0.323496	1.60546e-05	17.3005	54950.6	17.3005	44003.7	17.3005	10946.9		0.317793	0.00909077	14.5123	372854	14.5123	298312	14.5123	74542.1		0.321008	0.000550251	14.3347	397850	14.3347	317888	14.3347	79962		0.323496	0.00590537	17.3128	49886.4	17.3128	39443.7	17.3128	10442.7		0.323497	0.00451875	17.4111
		0.327591	0.0237303	14.8254	298555	14.8254	273407	14.8254	25148.6		0.327591	9.53093e-06	17.3046	54992.9	17.3046	44030.6	17.3046	10962.3		0.321816	0.00895998	14.5163	372923	14.5163	298341	14.5163	74582.1		0.325071	0.000537165	14.3388	397792	14.3388	317808	14.3388	79983.9		0.327591	0.00589201	17.3169	49880.8	17.3169	39435.6	17.3169	10445.1		0.327591	0.00450613	17.4152
		0.331686	0.025088	14.8295	299052	14.8295	273848	14.8295	25203.9		0.331686	3.12416e-06	17.3087	55043.3	17.3087	44062.9	17.3087	10980.4		0.325838	0.00882387	14.5203	372992	14.5203	298369	14.5203	74623		0.329135	0.000522361	14.3429	397705	14.3429	317711	14.3429	79993.9		0.331686	0.00587635	17.321	49875.2	17.321	39427.7	17.321	10447.5		0.331686	0.00446272	17.4193
		0.335781	0.0260596	14.8336	298894	14.8336	273687	14.8336	25206.8		0.335781	-3.2701e-06	17.3128	55091.6	17.3128	44093.7	17.3128	10997.8		0.329861	0.00868123	14.5243	373075	14.5243	298407	14.5243	74668.8		0.333198	0.000507705	14.3469	397637	14.3469	317626	14.3469	80011.2		0.335781	0.00585705	17.3251	49870.2	17.3251	39420.3	17.3251	10450		0.335781	0.00438687	17.4234
		0.339876	0.0257332	14.8377	298807	14.8377	273589	14.8377	25217.6		0.339876	-9.40106e-06	17.3169	55131.6	17.3169	44118.4	17.3169	11013.1		0.333884	0.00853022	14.5284	373183	14.5284	298461	14.5284	74721.5		0.337262	0.000494954	14.351	397588	14.351	317553	14.351	80035.8		0.339876	0.00583304	17.3292	49865.8	17.3292	39413.4	17.3292	10452.5		0.339876	0.00427929	17.4275
		0.343971	0.0254067	14.8418	300283	14.8418	274918	14.8418	25365.5		0.343971	-1.45914e-05	17.321	55156.6	17.321	44132.4	17.321	11024.3		0.337906	0.0083685	14.5324	373327	14.5324	298544	14.5324	74783		0.341325	0.000485426	14.355	397576	14.355	317502	14.355	80073.8		0.343971	0.0058038	17.3333	49862.3	17.3333	39407.2	17.3333	10455		0.343971	0.00414474	17.4316
		0.348066	0.0247074	14.8459	301769	14.8459	276254	14.8459	25515.1		0.348066	-1.79732e-05	17.3251	55167.8	17.3251	44135.7	17.3251	11032.1		0.341929	0.00819398	14.5364	373513	14.5364	298661	14.5364	74851.8		0.345388	0.000479779	14.3591	397578	14.3591	317462	14.3591	80116.6		0.348066	0.00576959	17.3374	49860.2	17.3374	39402.4	17.3374	10457.8		0.348066	0.00399339	17.4357
		0.352161	0.0237143	14.85	302496	14.85	276897	14.85	25599		0.352161	-1.88858e-05	17.3292	55174.1	17.3292	44134	17.3292	11040.1		0.345952	0.00800571	14.5404	373743	14.5404	298816	14.5404	74926.8		0.349452	0.000477874	14.3632	397571	14.3632	317419	14.3632	80152.7		0.352161	0.00573118	17.3415	49859.6	17.3415	39399.2	17.3415	10460.4		0.352161	0.0038399	17.4398
		0.356256	0.0248213	14.8541	302762	14.8541	277131	14.8541	25630.7		0.356256	-1.71574e-05	17.3333	55171.1	17.3333	44125.2	17.3333	11046		0.349974	0.007805	14.5444	374019	14.5444	299010	14.5444	75009.2		0.353515	0.000478789	14.3672	397560	14.3672	317373	14.3672	80187		0.356256	0.00569055	17.3456	49863.2	17.3456	39399.5	17.3456	10463.8		0.356256	0.00370036	17.4439
		0.36035	0.0252918	14.8582	303043	14.8582	277381	14.8582	25662.2		0.360351	-1.31242e-05	17.3374	55162.4	17.3374	44112.2	17.3374	11050.2		0.353997	0.00759576	14.5485	374320	14.5485	299225	14.5485	75094.8		0.357579	0.000481212	14.3713	397543	14.3713	317324	14.3713	80219.5		0.36035	0.00564961	17.3497	49874.7	17.3497	39405.5	17.3497	10469.2		0.360351	0.00358632	17.448
		0.364445	0.0250362	14.8623	303151	14.8623	277448	14.8623	25702.4		0.364445	-7.45955e-06	17.3415	55151.6	17.3415	44098.1	17.3415	11053.6		0.35802	0.00738397	14.5525	374617	14.5525	299442	14.5525	75175.7		0.361642	0.000483917	14.3754	397509	14.3754	317262	14.3754	80246.7		0.364445	0.00561024	17.3538	49891	17.3538	39415.6	17.3538	10475.4		0.364446	0.00350048	17.452
		0.36854	0.0247807	14.8664	302248	14.8664	276595	14.8664	25653.1		0.36854	-1.01627e-06	17.3456	55141	17.3456	44084.6	17.3456	11056.4		0.362042	0.0071762	14.5565	374909	14.5565	299654	14.5565	75254.7		0.365705	0.000486317	14.3794	397452	14.3794	317185	14.3794	80266.9		0.36854	0.00557417	17.3579	49909.1	17.3579	39427.5	17.3579	10481.6		0.36854	0.00343536	17.4561
		0.372635	0.0242163	14.8705	301354	14.8705	275762	14.8705	25592.5		0.372635	5.28898e-06	17.3497	55133.1	17.3497	44073.7	17.3497	11059.4		0.366065	0.00697774	14.5605	375227	14.5605	299880	14.5605	75347.3		0.369769	0.000488569	14.3835	397373	14.3835	317092	14.3835	80281.1		0.372635	0.00554323	17.362	49927	17.362	39439.2	17.362	10487.7		0.372635	0.00337665	17.4602
		0.37673	0.0252781	14.8745	300079	14.8745	274585	14.8745	25494.4		0.37673	1.05971e-05	17.3538	55130.2	17.3538	44066.9	17.3538	11063.3		0.370088	0.00679128	14.5646	375558	14.5646	300111	14.5646	75446.4		0.373832	0.000491221	14.3876	397281	14.3876	316989	14.3876	80291.7		0.37673	0.0055192	17.366	49941.5	17.366	39448.3	17.366	10493.2		0.37673	0.00330979	17.4643
		0.380825	0.0254831	14.8786	300466	14.8786	274923	14.8786	25543.4		0.380825	1.42828e-05	17.3579	55131.5	17.3579	44063.4	17.3579	11068		0.374111	0.00661657	14.5686	375801	14.5686	300291	14.5686	75510		0.377896	0.0004947	14.3916	397180	14.3916	316881	14.3916	80299.2		0.380825	0.00550335	17.3701	49948.7	17.3701	39451.7	17.3701	10496.9		0.380825	0.00322669	17.4684
		0.38492	0.0254673	14.8827	300116	14.8827	274573	14.8827	25543.9		0.38492	1.61621e-05	17.362	55136.1	17.362	44062.8	17.362	11073.3		0.378133	0.00645126	14.5726	375982	14.5726	300432	14.5726	75549.3		0.381959	0.000499159	14.3957	397079	14.3957	316774	14.3957	80304.4		0.38492	0.00549574	17.3742	49946.5	17.3742	39448.2	17.3742	10498.3		0.38492	0.00312876	17.4725
		0.389015	0.0254515	14.8868	297796	14.8868	272430	14.8868	25366		0.389015	1.6571e-05	17.3661	55144.1	17.3661	44065	17.3661	11079.1		0.382156	0.00629223	14.5766	376155	14.5766	300565	14.5766	75590.1		0.386022	0.000504597	14.3997	396984	14.3997	316674	14.3997	80309.9		0.389015	0.00549472	17.3783	49935.5	17.3783	39437.8	17.3783	10497.7		0.389015	0.00302497	17.4766
		0.39311	0.025215	14.8909	300589	14.8909	274992	14.8909	25597.8		0.39311	1.61664e-05	17.3701	55155	17.3701	44069.5	17.3701	11085.5		0.386179	0.00613691	14.5807	376300	14.5807	300675	14.5807	75625.4		0.390086	0.000511124	14.4038	396901	14.4038	316584	14.4038	80316.1		0.39311	0.00549709	17.3824	49916.1	17.3824	39420.9	17.3824	10495.2		0.39311	0.00292619	17.4807
		0.397205	0.0246517	14.895	303533	14.895	277682	14.895	25851.1		0.397205	1.55553e-05	17.3742	55167.6	17.3742	44075.5	17.3742	11092.1		0.390201	0.005984	14.5847	376385	14.5847	300742	14.5847	75643.1		0.394149	0.000518934	14.4079	396835	14.4079	316508	14.4079	80326.8		0.397205	0.00549876	17.3865	49889.1	17.3865	39398.2	17.3865	10490.9		0.397205	0.0028398	17.4848
		0.401299	0.0249097	14.8991	307152	14.8991	280954	14.8991	26197.3		0.401299	1.4958e-05	17.3783	55178	17.3783	44080.1	17.3783	11097.8		0.394224	0.00583353	14.5887	376413	14.5887	300769	14.5887	75644.1		0.398213	0.000528046	14.4119	396787	14.4119	316444	14.4119	80343.5		0.401299	0.00549562	17.3906	49856.3	17.3906	39370.9	17.3906	10485.4		0.4013	0.00276751	17.4889
		0.405394	0.0247487	14.9032	308598	14.9032	282235	14.9032	26362.4		0.405394	1.41635e-05	17.3824	55183.4	17.3824	44081.3	17.3824	11102.2		0.398247	0.00568637	14.5927	376417	14.5927	300777	14.5927	75640.1		0.402276	0.000538079	14.416	396735	14.416	316377	14.416	80357.7		0.405394	0.00548451	17.3947	49820	17.3947	39341	17.3947	10479		0.405394	0.00270694	17.493
		0.409489	0.0245877	14.9073	308552	14.9073	282160	14.9073	26391.3		0.409489	1.2787e-05	17.3865	55184.5	17.3865	44078.8	17.3865	11105.7		0.402269	0.00554353	14.5967	376430	14.5967	300786	14.5967	75643.7		0.406339	0.000548345	14.4201	396681	14.4201	316308	14.4201	80373.3		0.409489	0.00546396	17.3988	49783.9	17.3988	39310.9	17.3988	10473		0.409489	0.00265494	17.4971
		0.413584	0.0238644	14.9114	307032	14.9114	280763	14.9114	26268.7		0.413584	1.0623e-05	17.3906	55180.9	17.3906	44072.6	17.3906	11108.3		0.406292	0.00540567	14.6008	376470	14.6008	300809	14.6008	75661.2		0.410403	0.000558107	14.4241	396626	14.4241	316234	14.4241	80391.7		0.413584	0.0054345	17.4029	49749.9	17.4029	39282.5	17.4029	10467.4		0.413584	0.0026097	17.5012
		0.417679	0.0241875	14.9155	301346	14.9155	275562	14.9155	25783.8		0.417679	7.8452e-06	17.3947	55171.3	17.3947	44062.3	17.3947	11109.1		0.410315	0.00527295	14.6048	376536	14.6048	300845	14.6048	75690.8		0.414466	0.000566777	14.4282	396537	14.4282	316138	14.4282	80398.9		0.417679	0.00539837	17.407	49719.3	17.407	39257	17.407	10462.3		0.417679	0.00257061	17.5053
		0.421774	0.0243438	14.9196	301516	14.9196	275708	14.9196	25808.2		0.421774	4.9583e-06	17.3988	55159.1	17.3988	44050.1	17.3988	11109		0.414337	0.00514523	14.6088	376616	14.6088	300889	14.6088	75727.2		0.418529	0.000573788	14.4323	396408	14.4323	316016	14.4323	80392		0.421774	0.00535884	17.4111	49695.7	17.4111	39237	17.4111	10458.6		0.421774	0.00253689	17.5094
		0.425869	0.0241569	14.9237	302719	14.9237	276794	14.9237	25924.9		0.425869	2.58358e-06	17.4029	55149	17.4029	44039.4	17.4029	11109.6		0.41836	0.00502235	14.6128	376705	14.6128	300938	14.6128	75767.3		0.422593	0.000578485	14.4363	396265	14.4363	315884	14.4363	80380.3		0.425869	0.00531912	17.4152	49677.4	17.4152	39221.6	17.4152	10455.8		0.425869	0.00250631	17.5135
		0.429964	0.0239699	14.9278	303923	14.9278	277879	14.9278	26044.8		0.429964	1.22202e-06	17.407	55139.5	17.407	44029.2	17.407	11110.3		0.422383	0.00490432	14.6169	376806	14.6169	300995	14.6169	75810.3		0.426656	0.000580249	14.4404	396115	14.4404	315748	14.4404	80366.7		0.429964	0.00528151	17.4193	49662.7	17.4193	39209.5	17.4193	10453.2		0.429964	0.00247479	17.5176
		0.434059	0.0234396	14.9319	302538	14.9319	276608	14.9319	25930.4		0.434059	1.15513e-06	17.4111	55127.7	17.4111	44017.8	17.4111	11109.9		0.426406	0.0047913	14.6209	376903	14.6209	301054	14.6209	75848.9		0.43072	0.000578914	14.4444	395949	14.4444	315603	14.4444	80346.4		0.434059	0.00524705	17.4234	49654.9	17.4234	39202	17.4234	10452.8		0.434059	0.00243728	17.5217
		0.438153	0.0227178	14.936	303971	14.936	277915	14.936	26055.8		0.438153	2.51702e-06	17.4152	55113.3	17.4152	44004.6	17.4152	11108.7		0.430428	0.00468339	14.6249	377030	14.6249	301133	14.6249	75896.2		0.434783	0.00057517	14.4485	395762	14.4485	315445	14.4485	80317.3		0.438153	0.00521581	17.4275	49650.9	17.4275	39196.8	17.4275	10454.1		0.438154	0.00238834	17.5258
		0.442248	0.0219959	14.9401	304632	14.9401	278498	14.9401	26134.1		0.442248	5.43084e-06	17.4193	55095.4	17.4193	43988.8	17.4193	11106.6		0.434451	0.00458028	14.6289	377179	14.6289	301230	14.6289	75949.4		0.438846	0.000570505	14.4526	395565	14.4526	315281	14.4526	80284.2		0.442248	0.00518749	17.4316	49641.3	17.4316	39188	17.4316	10453.3		0.442248	0.00232329	17.5299
		0.446343	0.021975	14.9442	303373	14.9442	277323	14.9442	26049.4		0.446343	1.00812e-05	17.4234	55073.1	17.4234	43969.5	17.4234	11103.6		0.438474	0.00448105	14.6329	377329	14.6329	301329	14.6329	75999.7		0.44291	0.000566642	14.4566	395376	14.4566	315121	14.4566	80255.6		0.446343	0.00516178	17.4357	49622.9	17.4357	39173.3	17.4357	10449.6		0.446343	0.00223961	17.5339
		0.450438	0.0257229	14.9483	302802	14.9483	276782	14.9483	26019.6		0.450438	1.66522e-05	17.4275	55047.5	17.4275	43947.5	17.4275	11100		0.442496	0.00438413	14.637	377519	14.637	301452	14.637	76066.9		0.446973	0.000564838	14.4607	395202	14.4607	314968	14.4607	80233.9		0.450438	0.00513835	17.4398	49599.1	17.4398	39154.3	17.4398	10444.8		0.450438	0.00213847	17.538
		0.454533	0.0253495	14.9523	303049	14.9523	276986	14.9523	26063.1		0.454533	2.51534e-05	17.4316	55019.9	17.4316	43923.7	17.4316	11096.2		0.446519	0.00428776	14.641	377712	14.641	301574	14.641	76138.4		0.451037	0.000565452	14.4648	395037	14.4648	314820	14.4648	80216.9		0.454533	0.00511648	17.4439	49571	17.4439	39131.6	17.4439	10439.5		0.454533	0.00202611	17.5421
		0.458628	0.0249761	14.9564	303254	14.9564	277148	14.9564	26105.9		0.458628	3.52582e-05	17.4357	54991.3	17.4357	43899	17.4357	11092.3		0.450542	0.00419049	14.645	377789	14.645	301623	14.645	76165.5		0.4551	0.00056801	14.4688	394886	14.4688	314681	14.4688	80205.2		0.458628	0.00509474	17.4479	49537.4	17.4479	39104.6	17.4479	10432.8		0.458628	0.00191362	17.5462
		0.462723	0.0239902	14.9605	302999	14.9605	276885	14.9605	26113.6		0.462723	4.62501e-05	17.4398	54962.9	17.4398	43874.5	17.4398	11088.4		0.454564	0.00409182	14.649	377710	14.649	301577	14.649	76133		0.459163	0.000571583	14.4729	394747	14.4729	314550	14.4729	80196.2		0.462723	0.00507127	17.452	49499.8	17.452	39074.8	17.452	10425		0.462723	0.00181436	17.5503
		0.466818	0.0249394	14.9646	301174	14.9646	275204	14.9646	25969.9		0.466818	5.71543e-05	17.4439	54935	17.4439	43850.6	17.4439	11084.4		0.458587	0.00399228	14.6531	377592	14.6531	301504	14.6531	76087.6		0.463227	0.000575247	14.4769	394613	14.4769	314426	14.4769	80186.4		0.466818	0.0050442	17.4561	49460.8	17.4561	39044.3	17.4561	10416.5		0.466818	0.00174008	17.5544
		0.470913	0.0251437	14.9687	299460	14.9687	273637	14.9687	25823.3		0.470913	6.70108e-05	17.4479	54908.3	17.4479	43827.9	17.4479	11080.4		0.46261	0.00389314	14.6571	377502	14.6571	301446	14.6571	76055.7		0.46729	0.000578374	14.481	394498	14.481	314318	14.481	80180		0.470913	0.00501241	17.4602	49424	17.4602	39015.6	17.4602	10408.4		0.470913	0.00169699	17.5585
		0.475007	0.0251278	14.9728	300570	14.9728	274624	14.9728	25945.7		0.475008	7.5107e-05	17.452	54883.2	17.452	43806.9	17.452	11076.3		0.466632	0.00379584	14.6611	377392	14.6611	301378	14.6611	76013.8		0.471354	0.000580775	14.4851	394407	14.4851	314229	14.4851	80178.3		0.475007	0.00497583	17.4643	49394.5	17.4643	38992.1	17.4643	10402.4		0.475008	0.00168398	17.5626
		0.479102	0.0251119	14.9769	301296	14.9769	275254	14.9769	26041.4		0.479102	8.11163e-05	17.4561	54858.6	17.4561	43786.9	17.4561	11071.7		0.470655	0.00370144	14.6651	377240	14.6651	301289	14.6651	75950.8		0.475417	0.000582677	14.4891	394333	14.4891	314155	14.4891	80178.1		0.479102	0.00493548	17.4684	49373.1	17.4684	38974.7	17.4684	10398.4		0.479103	0.00169347	17.5667
		0.483197	0.0248758	14.981	302150	14.981	276004	14.981	26146.3		0.483197	8.50863e-05	17.4602	54836.6	17.4602	43768.7	17.4602	11067.8		0.474678	0.00361027	14.6692	377097	14.6692	301208	14.6692	75888.4		0.47948	0.000584544	14.4932	394274	14.4932	314094	14.4932	80180.2		0.483197	0.00489297	17.4725	49360.8	17.4725	38964.4	17.4725	10396.4		0.483197	0.00171392	17.5708
		0.487292	0.0247407	14.9851	301791	14.9851	275652	14.9851	26138.7		0.487292	8.7353e-05	17.4643	54819.3	17.4643	43753.3	17.4643	11066		0.478701	0.00352192	14.6732	377014	14.6732	301165	14.6732	75848.9		0.483544	0.000586815	14.4973	394249	14.4973	314054	14.4973	80195		0.487292	0.00485007	17.4766	49358.2	17.4766	38961.3	17.4766	10396.9		0.487292	0.00173304	17.5749
		0.491387	0.024832	14.9892	303495	14.9892	277194	14.9892	26301.3		0.491387	8.84281e-05	17.4684	54799.8	17.4684	43736.2	17.4684	11063.6		0.482723	0.00343548	14.6772	377004	14.6772	301166	14.6772	75837.5		0.487607	0.000589647	14.5013	394250	14.5013	314029	14.5013	80221.3		0.491387	0.00480834	17.4807	49361.5	17.4807	38962.8	17.4807	10398.7		0.491387	0.00173997	17.579
		0.495482	0.0248953	14.9933	302071	14.9933	275894	14.9933	26177		0.495482	8.89046e-05	17.4725	54769.7	17.4725	43712.5	17.4725	11057.2		0.486746	0.00334994	14.6812	377066	14.6812	301213	14.6812	75853.8		0.491671	0.000592833	14.5054	394207	14.5054	313975	14.5054	80232.1		0.495482	0.00476894	17.4848	49365.1	17.4848	38965	17.4848	10400.2		0.495482	0.00172702	17.5831
		0.499577	0.0249106	14.9974	301445	14.9974	275326	14.9974	26118.5		0.499577	8.9352e-05	17.4766	54737	17.4766	43687.1	17.4766	11049.9		0.490769	0.00326468	14.6852	377188	14.6852	301297	14.6852	75890.7		0.495734	0.000595976	14.5095	394075	14.5095	313865	14.5095	80209.8		0.499577	0.00473254	17.4889	49365.1	17.4889	38964.6	17.4889	10400.6		0.499577	0.00169023	17.5872
		0.503672	0.024926	15.0015	303110	15.0015	276842	15.0015	26267.3		0.503672	9.0194e-05	17.4807	54707.7	17.4807	43663.8	17.4807	11044		0.494791	0.00317955	14.6893	377352	14.6893	301410	14.6893	75941.6		0.499797	0.000598776	14.5135	393915	14.5135	313734	14.5135	80180.9		0.503672	0.00469925	17.493	49359	17.493	38959.7	17.493	10399.3		0.503672	0.00162939	17.5913
		0.507767	0.0248393	15.0056	304637	15.0056	278225	15.0056	26411.9		0.507767	9.16253e-05	17.4848	54679	17.4848	43641	17.4848	11038.1		0.498814	0.00309473	14.6933	377528	14.6933	301532	14.6933	75995.4		0.503861	0.000601184	14.5176	393769	14.5176	313607	14.5176	80161.3		0.507767	0.00466874	17.4971	49349.2	17.4971	38952.1	17.4971	10397.1		0.507767	0.00154714	17.5954
		0.511861	0.0247526	15.0097	306180	15.0097	279621	15.0097	26558.4		0.511862	9.36443e-05	17.4889	54647.7	17.4889	43616.7	17.4889	11031		0.502837	0.00301043	14.6973	377683	14.6973	301642	14.6973	76041.6		0.507924	0.000603325	14.5216	393568	14.5216	313447	14.5216	80120.6		0.511861	0.00464042	17.5012	49343	17.5012	38946.4	17.5012	10396.6		0.511862	0.00144852	17.5995
		0.515956	0.024567	15.0138	307240	15.0138	280573	15.0138	26666.5		0.515956	9.61514e-05	17.493	54612.7	17.493	43590.1	17.493	11022.5		0.506859	0.00292679	14.7013	377803	14.7013	301727	14.7013	76076.1		0.511988	0.000605282	14.5257	393301	14.5257	313248	14.5257	80052.5		0.515956	0.00461381	17.5053	49342	17.5053	38944	17.5053	10397.9		0.515957	0.00134058	17.6036
		0.520051	0.024568	15.0179	305781	15.0179	279222	15.0179	26559.3		0.520051	9.90088e-05	17.4971	54575.9	17.4971	43562	17.4971	11013.9		0.510882	0.00284408	14.7054	377871	14.7054	301778	14.7054	76093.4		0.516051	0.000606961	14.5298	393018	14.5298	313040	14.5298	79978.1		0.520051	0.0045887	17.5094	49337.1	17.5094	38939.9	17.5094	10397.2		0.520051	0.00123207	17.6077
		0.524146	0.0245689	15.022	300556	15.022	274437	15.022	26118.4		0.524146	0.000102004	17.5012	54539	17.5012	43533.2	17.5012	11005.8		0.514905	0.00276301	14.7094	377906	14.7094	301806	14.7094	76099.5		0.520114	0.000608158	14.5338	392750	14.5338	312838	14.5338	79911.6		0.524146	0.00456511	17.5135	49320.5	17.5135	38928.7	17.5135	10391.7		0.524146	0.00113234	17.6118
		0.528241	0.0246942	15.0261	302321	15.0261	276033	15.0261	26288.2		0.528241	0.000104776	17.5053	54501.8	17.5053	43503.8	17.5053	10998		0.518928	0.00268473	14.7134	378039	14.7134	301891	14.7134	76148.2		0.524178	0.000608779	14.5379	392525	14.5379	312659	14.5379	79866		0.528241	0.00454312	17.5176	49297.6	17.5176	38912.6	17.5176	10384.9		0.528241	0.00104923	17.6158
		0.532336	0.0246671	15.0302	304565	15.0302	278071	15.0302	26493.6		0.532336	0.000106815	17.5094	54464.1	17.5094	43474.1	17.5094	10990		0.52295	0.00261065	14.7174	378277	14.7174	302037	14.7174	76240		0.528241	0.000609036	14.542	392324	14.542	312491	14.542	79832.7		0.532336	0.00452264	17.5217	49272.4	17.5217	38893	17.5217	10379.4		0.532336	0.000986536	17.6199
		0.536431	0.02464	15.0342	304167	15.0342	277704	15.0342	26462.8		0.536431	0.0001076	17.5135	54427.7	17.5135	43445.7	17.5135	10982		0.526973	0.00254201	14.7214	378366	14.7214	302099	14.7214	76267.7		0.532305	0.000609443	14.546	392131	14.546	312326	14.546	79804.3		0.536431	0.00450338	17.5258	49237.2	17.5258	38865.5	17.5258	10371.7		0.536431	0.000943116	17.624
		0.540526	0.0246632	15.0383	305070	15.0383	278525	15.0383	26545.1		0.540526	0.000106771	17.5176	54396.8	17.5176	43421.4	17.5176	10975.4		0.530996	0.0024796	14.7255	378265	14.7255	302051	14.7255	76213.7		0.536368	0.000610572	14.5501	391948	14.5501	312167	14.5501	79780.1		0.540526	0.00448496	17.5298	49187.8	17.5298	38827.9	17.5298	10359.9		0.540526	0.000914274	17.6281
		0.544621	0.0250931	15.0424	303890	15.0424	277436	15.0424	26453.2		0.544621	0.00010423	17.5217	54373.5	17.5217	43402.8	17.5217	10970.7		0.535018	0.00242361	14.7295	378119	14.7295	301977	14.7295	76142.1		0.540431	0.0006127	14.5542	391772	14.5542	312014	14.5542	79757.1		0.544621	0.00446711	17.5339	49130.4	17.5339	38784.1	17.5339	10346.3		0.544621	0.000894654	17.6322
		0.548716	0.02584	15.0465	303945	15.0465	277472	15.0465	26473.1		0.548716	0.000100143	17.5258	54354.4	17.5258	43387.9	17.5258	10966.5		0.539041	0.00237368	14.7335	377994	14.7335	301912	14.7335	76081.8		0.544495	0.00061559	14.5582	391600	14.5582	311867	14.5582	79732.5		0.548716	0.0044497	17.538	49069.7	17.538	38737.2	17.538	10332.5		0.548716	0.000880864	17.6363
		0.55281	0.0259543	15.0506	304244	15.0506	277729	15.0506	26515		0.55281	9.4834e-05	17.5298	54336.3	17.5298	43374.7	17.5298	10961.6		0.543064	0.0023289	14.7375	377848	14.7375	301833	14.7375	76014.7		0.548558	0.000618568	14.5623	391437	14.5623	311729	14.5623	79708		0.55281	0.00443286	17.5421	49007.4	17.5421	38688.4	17.5421	10319		0.552811	0.000872477	17.6404
		0.556905	0.0259896	15.0547	304174	15.0547	277639	15.0547	26535.3		0.556905	8.86917e-05	17.5339	54315.8	17.5339	43360.5	17.5339	10955.2		0.547086	0.00228793	14.7416	375963	14.7416	300352	14.7416	75610.8		0.552621	0.000620824	14.5663	391290	14.5663	311605	14.5663	79685.6		0.556905	0.00441677	17.5462	48945.3	17.5462	38639	17.5462	10306.3		0.556906	0.000871334	17.6445
		0.561	0.0259854	15.0588	302216	15.0588	275826	15.0588	26390.3		0.561	8.20583e-05	17.538	54298.5	17.538	43348.1	17.538	10950.4		0.551109	0.00224923	0		0		0			0.556685	0.000621707	14.5704	391164	14.5704	311496	14.5704	79667.7		0.561	0.00440161	17.5503	48882.7	17.5503	38589	17.5503	10293.7		0.561	0.00087984	17.6486
		0.565095	0.0259812	15.0629	305391	15.0629	278700	15.0629	26690.9		0.565095	7.52007e-05	17.5421	54286.7	17.5421	43338.1	17.5421	10948.6		0.555132	0.00221137	0		0		0			0.560748	0.000620832	14.5745	391090	14.5745	311422	14.5745	79668.3		0.565095	0.00438731	17.5544	48819.9	17.5544	38538.9	17.5544	10281		0.565095	0.000899251	17.6527
		0.56919	0.0258453	15.067	302972	15.067	276471	15.067	26501.1		0.56919	6.83182e-05	17.5462	54265.3	17.5462	43321.6	17.5462	10943.7		0.559154	0.00217335	0		0		0			0.564812	0.000617987	14.5785	391129	14.5785	311416	14.5785	79712.9		0.56919	0.00437342	17.5585	48757.9	17.5585	38489.6	17.5585	10268.3		0.56919	0.000928362	17.6568
		0.573285	0.024785	15.0711	304333	15.0711	277684	15.0711	26649.3		0.573285	6.15994e-05	17.5503	54229.2	17.5503	43295.7	17.5503	10933.5		0.563177	0.00213453	0		0		0			0.568875	0.000613018	14.5826	391139	14.5826	311396	14.5826	79742.7		0.573285	0.00435894	17.5626	48696.7	17.5626	38441.1	17.5626	10255.6		0.573285	0.000963097	17.6609
		0.57738	0.0237247	15.0752	303823	15.0752	277196	15.0752	26627.5		0.57738	5.52688e-05	17.5544	54188.2	17.5544	43266.2	17.5544	10922		0.5672	0.00209434	0		0		0			0.572938	0.000605807	14.5867	390974	14.5867	311278	14.5867	79696.2		0.57738	0.00434233	17.5667	48635.8	17.5667	38393.2	17.5667	10242.6		0.57738	0.00099734	17.665
		0.581475	0.0235883	15.0793	305782	15.0793	278981	15.0793	26801.1		0.581475	4.95225e-05	17.5585	54147.8	17.5585	43236.3	17.5585	10911.5		0.571223	0.00205197	0		0		0			0.577002	0.000596353	14.5907	390769	14.5907	311136	14.5907	79633.4		0.581475	0.00432183	17.5708	48574.9	17.5708	38345.6	17.5708	10229.2		0.581475	0.00102491	17.6691
		0.58557	0.0246063	15.0834	307370	15.0834	280425	15.0834	26945.7		0.58557	4.44227e-05	17.5626	54103.4	17.5626	43203.1	17.5626	10900.2		0.575245	0.0020064	0		0		0			0.581065	0.000584815	14.5948	390577	14.5948	310997	14.5948	79579.2		0.58557	0.00429622	17.5749	48515.9	17.5749	38299.8	17.5749	10216.1		0.58557	0.00104259	17.6732
		0.589664	0.0249803	15.0875	309439	15.0875	282300	15.0875	27139.3		0.589665	3.97967e-05	17.5667	54050.9	17.5667	43164.3	17.5667	10886.7		0.579268	0.00195688	0		0		0			0.585129	0.000571478	14.5988	390338	14.5988	310827	14.5988	79510.7		0.589664	0.00426549	17.579	48466.2	17.579	38259.9	17.579	10206.3		0.589665	0.00105229	17.6773
		0.593759	0.0250773	15.0916	305201	15.0916	278439	15.0916	26761.9		0.593759	3.52419e-05	17.5708	53994.7	17.5708	43122.2	17.5708	10872.5		0.583291	0.00190373	0		0		0			0.589192	0.000556636	14.6029	390036	14.6029	310614	14.6029	79421.5		0.593759	0.00423113	17.5831	48430.6	17.5831	38229.3	17.5831	10201.3		0.59376	0.00106121	17.6814
		0.597854	0.025036	15.0957	303254	15.0957	276639	15.0957	26614.7		0.597854	3.02725e-05	17.5749	53940.5	17.5749	43080.9	17.5749	10859.6		0.587313	0.00184851	0		0		0			0.593255	0.000540498	14.607	389699	14.607	310376	14.607	79323.1		0.597854	0.00419572	17.5872	48395	17.5872	38200.3	17.5872	10194.6		0.597854	0.00107923	17.6855
		0.601949	0.0249947	15.0998	305412	15.0998	278586	15.0998	26826.5		0.601949	2.45199e-05	17.579	53890.3	17.579	43042.1	17.579	10848.2		0.591336	0.00179371	0		0		0			0.597319	0.000523142	14.611	389368	14.611	310136	14.611	79231.9		0.601949	0.00416192	17.5913	48352.9	17.5913	38169.7	17.5913	10183.2		0.601949	0.00111424	17.6896
		0.606044	0.0243408	15.1039	309271	15.1039	282092	15.1039	27178.5		0.606044	1.78811e-05	17.5831	53845.5	17.5831	43007.4	17.5831	10838.1		0.595359	0.00174171	0		0		0			0.601382	0.000504569	14.6151	389085	14.6151	309921	14.6151	79163.3		0.606044	0.0041316	17.5954	48322.2	17.5954	38147.6	17.5954	10174.7		0.606044	0.00116808	17.6936
		0.610139	0.0257412	15.108	309704	15.108	282470	15.108	27233.5		0.610139	1.05373e-05	17.5872	53807.7	17.5872	42978.3	17.5872	10829.4		0.599381	0.00169404	0		0		0			0.605446	0.00048484	14.6192	388864	14.6192	309743	14.6192	79121.3		0.610139	0.0041056	17.5995	48307.1	17.5995	38136.6	17.5995	10170.5		0.610139	0.00123524	17.6977
		0.614234	0.0254151	15.112	310006	15.112	282743	15.112	27263.7		0.614234	2.86837e-06	17.5913	53776.4	17.5913	42954.2	17.5913	10822.2		0.603404	0.00165102	0		0		0			0.609509	0.000464345	14.6232	388682	14.6232	309588	14.6232	79093.3		0.614234	0.00408391	17.6036	48302.9	17.6036	38134.8	17.6036	10168.1		0.614234	0.0013045	17.7018
		0.618329	0.025089	15.1161	309589	15.1161	282359	15.1161	27229.5		0.618329	-4.65232e-06	17.5954	53747.8	17.5954	42932	17.5954	10815.9		0.607427	0.00161217	0		0		0			0.613572	0.000444056	14.6273	388528	14.6273	309454	14.6273	79074.2		0.618329	0.00406602	17.6076	48309.7	17.6076	38142.3	17.6076	10167.4		0.618329	0.00136205	17.7059
		0.622424	0.0241187	15.1202	311373	15.1202	283961	15.1202	27412.2		0.622424	-1.15112e-05	17.5995	53714	17.5995	42906	17.5995	10807.9		0.611449	0.00157685	0		0		0			0.617636	0.000425529	14.6314	388400	14.6314	309338	14.6314	79062.4		0.622424	0.00405112	17.6117	48327.3	17.6117	38158.4	17.6117	10168.9		0.622424	0.00139447	17.71
		0.626518	0.0238936	15.1243	309269	15.1243	282009	15.1243	27259.8		0.626519	-1.71546e-05	17.6036	53668.8	17.6036	42871.9	17.6036	10796.8		0.615472	0.00154475	0		0		0			0.621699	0.000410535	14.6354	388278	14.6354	309227	14.6354	79050.2		0.626518	0.00403811	17.6158	48351.5	17.6158	38179.1	17.6158	10172.4		0.626519	0.00139159	17.7141
		0.630613	0.0254746	15.1284	306050	15.1284	279051	15.1284	26999		0.630613	-2.10265e-05	17.6077	53610.9	17.6077	42828.7	17.6077	10782.2		0.619495	0.0015161	0		0		0			0.625763	0.000400477	14.6395	388170	14.6395	309127	14.6395	79043		0.630613	0.00402565	17.6199	48372.7	17.6199	38196.7	17.6199	10175.9		0.630614	0.00134927	17.7182
		0.634708	0.0260871	15.1325	308102	15.1325	280904	15.1325	27198.1		0.634708	-2.26841e-05	17.6117	53544.9	17.6117	42779.4	17.6117	10765.5		0.623518	0.00149134	0		0		0			0.629826	0.000395953	14.6435	388028	14.6435	309006	14.6435	79022		0.634708	0.00401239	17.624	48379.9	17.624	38202.9	17.624	10177		0.634708	0.0012709	17.7223
		0.638803	0.0259806	15.1366	306908	15.1366	279808	15.1366	27099.5		0.638803	-2.19694e-05	17.6158	53481.3	17.6158	42730.7	17.6158	10750.7		0.62754	0.00147059	0		0		0			0.633889	0.000396697	14.6476	387850	14.6476	308862	14.6476	78988.1		0.638803	0.00399727	17.6281	48366	17.6281	38191.9	17.6281	10174.2		0.638803	0.00116681	17.7264
		0.642898	0.0258742	15.1407	301517	15.1407	274890	15.1407	26626.5		0.642898	-1.9107e-05	17.6199	53424.5	17.6199	42685.9	17.6199	10738.6		0.631563	0.0014533	0		0		0			0.637953	0.000401814	14.6517	387722	14.6517	308744	14.6517	78978.3		0.642898	0.00397968	17.6322	48329.4	17.6322	38162.4	17.6322	10166.9		0.642898	0.00105102	17.7305
		0.646993	0.0253895	15.1448	304128	15.1448	277236	15.1448	26892		0.646993	-1.46504e-05	17.624	53364.2	17.624	42639.7	17.624	10724.5		0.635586	0.00143822	0		0		0			0.642016	0.000410019	14.6557	387658	14.6557	308658	14.6557	78999.6		0.646993	0.00395943	17.6363	48272.4	17.6363	38116.9	17.6363	10155.5		0.646993	0.000937535	17.7346
		0.651088	0.0253342	15.1489	305913	15.1489	278817	15.1489	27095.7		0.651088	-9.28291e-06	17.6281	53296.1	17.6281	42590	17.6281	10706.1		0.639608	0.00142388	0		0		0			0.64608	0.000419821	14.6598	387523	14.6598	308529	14.6598	78994		0.651088	0.00393641	17.6404	48202.2	17.6404	38061.3	17.6404	10140.9		0.651088	0.000837051	17.7387
		0.655183	0.025279	15.153	307318	15.153	280093	15.153	27225.2		0.655183	-3.48689e-06	17.6322	53231.6	17.6322	42543.8	17.6322	10687.9		0.643631	0.00140906	0		0		0			0.650143	0.000429703	14.6639	387227	14.6639	308304	14.6639	78922.8		0.655183	0.00391033	17.6445	48128.5	17.6445	38003.2	17.6445	10125.3		0.655183	0.000754947	17.7428
		0.659278	0.0251223	15.1571	307148	15.1571	279921	15.1571	27226.9		0.659278	2.66706e-06	17.6363	53179.8	17.6363	42506.4	17.6363	10673.5		0.647654	0.00139318	0		0		0			0.654206	0.000438397	14.6679	386843	14.6679	308026	14.6679	78816.9		0.659278	0.00388053	17.6486	48058.4	17.6486	37948.7	17.6486	10109.7		0.659278	0.000691287	17.7469
		0.663372	0.0253323	15.1612	311580	15.1612	283904	15.1612	27676.7		0.663373	9.54825e-06	17.6404	53134.1	17.6404	42473.8	17.6404	10660.2		0.651676	0.00137619	0		0		0			0.65827	0.000445233	14.672	386467	14.672	307749	14.672	78718		0.663372	0.0038463	17.6527	47998.6	17.6527	37902.8	17.6527	10095.8		0.663373	0.000642046	17.751
		0.667467	0.0247777	15.1653	313259	15.1653	285421	15.1653	27838.7		0.667467	1.77297e-05	17.6445	53086.4	17.6445	42440.8	17.6445	10645.7		0.655699	0.00135829	0		0		0			0.662333	0.000450279	14.6761	386078	14.6761	307461	14.6761	78616.9		0.667467	0.00380717	17.6568	47964.2	17.6568	37874.6	17.6568	10089.7		0.667468	0.000600933	17.7551
		0.671562	0.0242231	15.1694	316230	15.1694	288124	15.1694	28106.5		0.671562	2.75846e-05	17.6486	53036.4	17.6486	42405.8	17.6486	10630.6		0.659722	0.00133957	0		0		0			0.666396	0.000454106	14.6801	385618	14.6801	307128	14.6801	78490		0.671562	0.00376337	17.6609	47948.6	17.6609	37860.2	17.6609	10088.4		0.671563	0.000561109	17.7592
		0.675657	0.0234756	15.1735	315979	15.1735	287861	15.1735	28118.1		0.675657	3.89066e-05	17.6527	52983.4	17.6527	42367.4	17.6527	10616.1		0.663744	0.00131989	0		0		0			0.67046	0.000457252	14.6842	385115	14.6842	306767	14.6842	78348.6		0.675657	0.00371598	17.665	47930.3	17.665	37846.7	17.665	10083.6		0.675657	0.000516349	17.7633
		0.679752	0.0243806	15.1776	312491	15.1776	284654	15.1776	27837.9		0.679752	5.07388e-05	17.6568	52925.9	17.6568	42324.2	17.6568	10601.8		0.667767	0.00129891	0		0		0			0.674523	0.000459749	14.6882	384638	14.6882	306418	14.6882	78219.9		0.679752	0.0036669	17.6691	47907.9	17.6691	37831.5	17.6691	10076.3		0.679752	0.000462237	17.7674
		0.683847	0.0247657	15.1817	310394	15.1817	282732	15.1817	27662.4		0.683847	6.1499e-05	17.6609	52865.8	17.6609	42277.8	17.6609	10588.1		0.67179	0.00127631	0		0		0			0.678587	0.000461023	14.6923	384252	14.6923	306123	14.6923	78129		0.683847	0.00361828	17.6732	47884.2	17.6732	37814.4	17.6732	10069.8		0.683847	0.000397574	17.7715
		0.687942	0.0251508	15.1858	306812	15.1858	279453	15.1858	27359.1		0.687942	6.93877e-05	17.665	52805.3	17.665	42230.5	17.665	10574.8		0.675813	0.00125201	0		0		0			0.68265	0.000460179	14.6964	383967	14.6964	305891	14.6964	78076.2		0.687942	0.00357197	17.6773	47850.4	17.6773	37788.6	17.6773	10061.8		0.687942	0.000325865	17.7755
		0.692037	0.0256709	15.1899	306148	15.1899	278833	15.1899	27315.5		0.692037	7.29447e-05	17.6691	52748.6	17.6691	42186	17.6691	10562.7		0.679835	0.00122626	0		0		0			0.686713	0.000456456	14.7004	383743	14.7004	305701	14.7004	78043		0.692037	0.00352907	17.6814	47798.3	17.6814	37748.9	17.6814	10049.5		0.692037	0.000255602	17.7796
		0.696132	0.025599	15.1939	307577	15.1939	280124	15.1939	27452.5		0.696132	7.15495e-05	17.6732	52694.8	17.6732	42144.1	17.6732	10550.7		0.683858	0.00119961	0		0		0			0.690777	0.000449589	14.7045	383569	14.7045	305545	14.7045	78023.3		0.696132	0.00348986	17.6855	47727.7	17.6855	37695	17.6855	10032.8		0.696132	0.000198133	17.7837
		0.700227	0.025527	15.198	308756	15.198	281170	15.198	27585.3		0.700227	6.5594e-05	17.6773	52643.5	17.6773	42104.4	17.6773	10539		0.687881	0.00117276	0		0		0			0.69484	0.000439923	14.7086	383427	14.7086	305416	14.7086	78011.2		0.700227	0.00345423	17.6895	47644.4	17.6895	37630.9	17.6895	10013.5		0.700227	0.000163671	17.7878
		0.704321	0.0249527	15.2021	308952	15.2021	281320	15.2021	27632		0.704321	5.62229e-05	17.6814	52595.5	17.6814	42066.9	17.6814	10528.6		0.691903	0.00114646	0		0		0			0.698904	0.000428346	14.7126	383299	14.7126	305301	14.7126	77997.9		0.704321	0.00342209	17.6936	47555.8	17.6936	37561.8	17.6936	9994.03		0.704322	0.000157315	17.7919
		0.708416	0.0249079	15.2062	307791	15.2062	280269	15.2062	27522		0.708416	4.48531e-05	17.6855	52543.2	17.6855	42026.5	17.6855	10516.7		0.695926	0.00112139	0		0		0			0.702967	0.000416122	14.7167	383177	14.7167	305196	14.7167	77980.9		0.708416	0.00339351	17.6977	47468.1	17.6977	37492.3	17.6977	9975.81		0.708417	0.000177513	17.796
		0.712511	0.0248632	15.2103	307516	15.2103	280000	15.2103	27516.3		0.712511	3.27799e-05	17.6895	52482.2	17.6895	41980.7	17.6895	10501.5		0.699949	0.00109823	0		0		0			0.70703	0.000404639	14.7208	383069	14.7208	305106	14.7208	77963.1		0.712511	0.00336852	17.7018	47383.1	17.7018	37424.4	17.7018	9958.63		0.712511	0.00021767	17.8001
		0.716606	0.0246385	15.2144	306227	15.2144	278782	15.2144	27445.1		0.716606	2.10903e-05	17.6936	52423.5	17.6936	41936.3	17.6936	10487.2		0.703971	0.00107743	0		0		0			0.711094	0.000395047	0		0		0			0.716606	0.0033467	17.7059	47303.5	17.7059	37360.5	17.7059	9943.09		0.716606	0.000269321	17.8042
		0.720701	0.0244248	15.2185	309472	15.2185	281705	15.2185	27766.8		0.720701	1.07542e-05	17.6977	52376.5	17.6977	41899.5	17.6977	10477		0.707994	0.00105912	0		0		0			0.715157	0.000387915	0		0		0			0.720701	0.00332704	17.71	47238	17.71	37305.4	17.71	9932.63		0.720701	0.000324999	17.8083
		0.724796	0.0242111	15.2226	311375	15.2226	283413	15.2226	27962		0.724796	2.62882e-06	17.7018	52330.7	17.7018	41865.2	17.7018	10465.5		0.712017	0.00104297	0		0		0			0.719221	0.000383188	0		0		0			0.724796	0.00330812	17.7141	47177.6	17.7141	37254.3	17.7141	9923.3		0.724796	0.000379266	17.8124
		0.728891	0.0242114								0.728891	-2.72286e-06	17.7059	52174.5	17.7059	41744.7	17.7059	10429.8		0.71604	0.00102827	0		0		0			0.723284	0.000380448	0		0		0			0.728891	0.00328853	17.7182	47111.6	17.7182	37201.3	17.7182	9910.27		0.728891	0.000428368	17.8165
		0.732986	0.0253311								0.732986	-5.28538e-06	0		0		0			0.720062	0.00101434	0		0		0			0.727347	0.000379362	0		0		0			0.732986	0.00326727	17.7223	47046.9	17.7223	37150.3	17.7223	9896.51		0.732986	0.000469574	17.8206
		0.737081	0.0258349								0.737081	-5.58848e-06	0		0		0			0.724085	0.00100075	0		0		0			0.731411	0.000379989	0		0		0			0.737081	0.00324389	17.7264	46984.4	17.7264	37101.9	17.7264	9882.5		0.737081	0.00050124	17.8247
		0.741175	0.0257939								0.741176	-4.46099e-06	0		0		0			0.728108	0.000987209	0		0		0			0.735474	0.000382777	0		0		0			0.741175	0.00321845	17.7305	46927.6	17.7305	37057.4	17.7305	9870.22		0.741176	0.000523538	17.8288
		0.74527	0.0257529								0.74527	-2.65388e-06	0		0		0			0.73213	0.000973198	0		0		0			0.739538	0.000388351	0		0		0			0.74527	0.0031914	17.7346	46880.3	17.7346	37018.3	17.7346	9861.97		0.745271	0.000538966	17.8329
		0.749365	0.0259113								0.749365	-5.60721e-07	0		0		0			0.736153	0.00095762	0		0		0			0.743601	0.00039723	0		0		0			0.749365	0.00316331	17.7387	46834.4	17.7387	36980	17.7387	9854.37		0.749366	0.00055201	17.837
		0.75346	0.0260113								0.75346	1.8346e-06	0		0		0			0.740176	0.00093888	0		0		0			0.747664	0.000409569	0		0		0			0.75346	0.0031346	17.7428	46781.8	17.7428	36939	17.7428	9842.9		0.75346	0.000567581	17.8411
		0.757555	0.0260532								0.757555	4.81528e-06	0		0		0			0.744198	0.000915382	0		0		0			0.751728	0.000424957	0		0		0			0.757555	0.00310516	17.7469	46733.2	17.7469	36902.6	17.7469	9830.56		0.757555	0.00058916	17.8452
		0.76165	0.0255665								0.76165	8.67392e-06	0		0		0			0.748221	0.000886104	0		0		0			0.755791	0.000442324	0		0		0			0.76165	0.00307446	17.751	46706.5	17.751	36882.7	17.751	9823.8		0.76165	0.000617583	17.8493
		0.765745	0.0250798								0.765745	1.35006e-05	0		0		0			0.752244	0.000850984	0		0		0			0.759855	0.000459991	0		0		0			0.765745	0.00304184	17.7551	46704.4	17.7551	36881.1	17.7551	9823.31		0.765745	0.000651348	17.8533
		0.76984	0.0240644								0.76984	1.91054e-05	0		0		0			0.756266	0.000810887	0		0		0			0.763918	0.00047599	0		0		0			0.76984	0.00300718	17.7592	46713.8	17.7592	36889.2	17.7592	9824.59		0.76984	0.000687794	17.8574
		0.773935	0.0231382								0.773935	2.51061e-05	0		0		0			0.760289	0.000767279	0		0		0			0.767981	0.000488499	0		0		0			0.773935	0.00297128	17.7633	46723.1	17.7633	36898.2	17.7633	9824.95		0.773935	0.000724403	17.8615
		0.778029	0.0239186								0.77803	3.10812e-05	0		0		0			0.764312	0.00072179	0		0		0			0.772045	0.000496322	0		0		0			0.778029	0.00293578	17.7673	46725.9	17.7673	36901.8	17.7673	9824.14		0.77803	0.000759866	0
		0.782124	0.024699								0.782124	3.66929e-05	0		0		0			0.768335	0.00067587	0		0		0			0.776108	0.000499275	0		0		0			0.782124	0.00290243	17.7714	46718.7	17.7714	36896.5	17.7714	9822.21		0.782125	0.000794336	0
		0.786219	0.0242818								0.786219	4.16706e-05	0		0		0			0.772357	0.000630647	0		0		0			0.780171	0.000498192	0		0		0			0.786219	0.0028723	17.7755	46700.8	17.7755	36881.8	17.7755	9819.09		0.78622	0.000828657	0
		0.790314	0.0238647								0.790314	4.56838e-05	0		0		0			0.77638	0.000586929	0		0		0			0.784235	0.000494477	0		0		0			0.790314	0.00284512	17.7796	46674.9	17.7796	36860	17.7796	9814.99		0.790314	0.000863235	0
		0.794409	0.0221705								0.794409	4.8284e-05	0		0		0			0.780403	0.000545366	0		0		0			0.788298	0.000489337	0		0		0			0.794409	0.00281945	17.7837	46644.8	17.7837	36834.4	17.7837	9810.41		0.794409	0.000897207	0
		0.798504	0.0210655								0.798504	4.8994e-05	0		0		0			0.784425	0.0005066	0		0		0			0.792362	0.000483029	0		0		0			0.798504	0.00279356	17.7878	46611.4	17.7878	36806.2	17.7878	9805.16		0.798504	0.000928312	0
		0.802599	0.021439								0.802599	4.74946e-05	0		0		0			0.788448	0.000471255	0		0		0			0.796425	0.000474673	0		0		0			0.802599	0.00276662	17.7919	46573.1	17.7919	36774.5	17.7919	9798.64		0.802599	0.000953542	0
		0.806694	0.0213893								0.806694	4.38112e-05	0		0		0			0.792471	0.000439768	0		0		0			0.800488	0.000462679	0		0		0			0.806694	0.00273942	17.796	46526.6	17.796	36736.6	17.796	9789.95		0.806694	0.000970198	0
		0.810789	0.0213397								0.810789	3.84105e-05	0		0		0			0.796493	0.00041222	0		0		0			0.804552	0.000445514	0		0		0			0.810789	0.00271418	17.8001	46199.7	17.8001	36478.2	17.8001	9721.5		0.810789	0.000976578	0
		0.814883	0.0208875								0.814884	3.22185e-05	0		0		0			0.800516	0.000388346	0		0		0			0.808615	0.000422392	0		0		0			0.814883	0.00269349	0		0		0			0.814884	0.000972213	0
		0.818978	0.0215038								0.818978	2.65064e-05	0		0		0			0.804539	0.000367799	0		0		0			0.812679	0.000393575	0		0		0			0.818978	0.00267904	0		0		0			0.818979	0.000957522	0
		0.823073	0.0215249								0.823073	2.26569e-05	0		0		0			0.808561	0.000350425	0		0		0			0.816742	0.000360274	0		0		0			0.823073	0.00267071	0		0		0			0.823074	0.000933029	0
		0.827168	0.021546								0.827168	2.18052e-05	0		0		0			0.812584	0.000336376	0		0		0			0.820805	0.000324381	0		0		0			0.827168	0.0026667	0		0		0			0.827168	0.000898593	0
		0.831263	0.0219984								0.831263	2.44817e-05	0		0		0			0.816607	0.000325951	0		0		0			0.824869	0.000288128	0		0		0			0.831263	0.00266428	0		0		0			0.831263	0.000853322	0
		0.835358	0.0223614								0.835358	3.04183e-05	0		0		0			0.82063	0.000319299	0		0		0			0.828932	0.000253782	0		0		0			0.835358	0.00266076	0		0		0			0.835358	0.000796499	0
		0.839453	0.0227244								0.839453	3.86237e-05	0		0		0			0.824652	0.000316196	0		0		0			0.832996	0.000223422	0		0		0			0.839453	0.00265431	0		0		0			0.839453	0.000729071	0
		0.843548	0.0222286								0.843548	4.76633e-05	0		0		0			0.828675	0.000316002	0		0		0			0.837059	0.00019872	0		0		0			0.843548	0.0026442	0		0		0			0.843548	0.000654251	0
		0.847643	0.0217328								0.847643	5.60497e-05	0		0		0			0.832698	0.000317801	0		0		0			0.841122	0.000180754	0		0		0			0.847643	0.00263076	0		0		0			0.847643	0.000576797	0
		0.851738	0.0205599								0.851738	6.26027e-05	0		0		0			0.83672	0.000320618	0		0		0			0.845186	0.00016994	0		0		0			0.851738	0.00261489	0		0		0			0.851738	0.000501109	0
		0.855832	0.0214847								0.855833	6.67513e-05	0		0		0			0.840743	0.000323602	0		0		0			0.849249	0.000166099	0		0		0			0.855832	0.00259743	0		0		0			0.855833	0.000429518	0
		0.859927	0.0217122								0.859927	6.87335e-05	0		0		0			0.844766	0.000326224	0		0		0			0.853313	0.000168622	0		0		0			0.859927	0.00257872	0		0		0			0.859928	0.000361892	0
		0.864022	0.0219398								0.864022	6.95806e-05	0		0		0			0.848788	0.000328327	0		0		0			0.857376	0.000176625	0		0		0			0.864022	0.00255847	0		0		0			0.864023	0.00029664	0
		0.868117	0.0216919								0.868117	7.07993e-05	0		0		0			0.852811	0.000330041	0		0		0			0.861439	0.000188928	0		0		0			0.868117	0.00253615	0		0		0			0.868117	0.000232042	0
		0.872212	0.0214439								0.872212	7.37558e-05	0		0		0			0.856834	0.000331594	0		0		0			0.865503	0.000203877	0		0		0			0.872212	0.00251151	0		0		0			0.872212	0.000167367	0
		0.876307	0.0208124								0.876307	7.90558e-05	0		0		0			0.860856	0.000333104	0		0		0			0.869566	0.000219242	0		0		0			0.876307	0.00248502	0		0		0			0.876307	0.000103383	0
		0.880402	0.0212653								0.880402	8.62518e-05	0		0		0			0.864879	0.000334468	0		0		0			0.87363	0.000232386	0		0		0			0.880402	0.00245803	0		0		0			0.880402	4.23812e-05	0
		0.884497	0.0223046								0.884497	9.40877e-05	0		0		0			0.868902	0.000335373	0		0		0			0.877693	0.000240807	0		0		0			0.884497	0.00243238	0		0		0			0.884497	-1.23515e-05	0
		0.888592	0.0224191								0.888592	0.000101075	0		0		0			0.872925	0.000335398	0		0		0			0.881756	0.000242786	0		0		0			0.888592	0.0024097	0		0		0			0.888592	-5.76073e-05	0
		0.892686	0.0225336								0.892687	0.000106078	0		0		0			0.876947	0.000334095	0		0		0			0.88582	0.000237897	0		0		0			0.892686	0.00239074	0		0		0			0.892687	-9.16489e-05	0
		0.896781	0.0227548								0.896781	0.000108591	0		0		0			0.88097	0.000331068	0		0		0			0.889883	0.000227108	0		0		0			0.896781	0.00237528	0		0		0			0.896782	-0.000115275	0
		0.900876	0.0228491								0.900876	0.000108711	0		0		0			0.884993	0.000325982	0		0		0			0.893946	0.000212367	0		0		0			0.900876	0.00236238	0		0		0			0.900877	-0.000132119	0
		0.904971	0.0223656								0.904971	0.000106937	0		0		0			0.889015	0.000318534	0		0		0			0.89801	0.000195885	0		0		0			0.904971	0.00235087	0		0		0			0.904971	-0.000147962	0
		0.909066	0.0218821								0.909066	0.00010393	0		0		0			0.893038	0.000308494	0		0		0			0.902073	0.000179518	0		0		0			0.909066	0.00233971	0		0		0			0.909066	-0.000169068	0
		0.913161	0.0199386								0.913161	0.000100359	0		0		0			0.897061	0.000295848	0		0		0			0.906137	0.000164585	0		0		0			0.913161	0.0023282	0		0		0			0.913161	-0.000200088	0
		0.917256	0.0186755								0.917256	9.67957e-05	0		0		0			0.901083	0.000280959	0		0		0			0.9102	0.000152094	0		0		0			0.917256	0.00231621	0		0		0			0.917256	-0.000242456	0
		0.921351	0.0189698								0.921351	9.36663e-05	0		0		0			0.905106	0.000264586	0		0		0			0.914263	0.000143002	0		0		0			0.921351	0.00230438	0		0		0			0.921351	-0.000293712	0
		0.925446	0.0203251								0.925446	9.12105e-05	0		0		0			0.909129	0.000247612	0		0		0			0.918327	0.000138172	0		0		0			0.925446	0.00229401	0		0		0			0.925446	-0.000348389	0
		0.92954	0.0204117								0.929541	8.94365e-05	0		0		0			0.913152	0.000230683	0		0		0			0.92239	0.000138034	0		0		0			0.92954	0.00228662	0		0		0			0.929541	-0.000399697	0
		0.933635	0.020258								0.933635	8.81208e-05	0		0		0			0.917174	0.000214129	0		0		0			0.926454	0.000142293	0		0		0			0.933635	0.00228307	0		0		0			0.933636	-0.000441374	0
		0.93773	0.0201043								0.93773	8.68763e-05	0		0		0			0.921197	0.000198305	0		0		0			0.930517	0.00015004	0		0		0			0.93773	0.00228286	0		0		0			0.937731	-0.000469114	0
		0.941825	0.0198785								0.941825	8.5297e-05	0		0		0			0.92522	0.000184026	0		0		0			0.93458	0.00016026	0		0		0			0.941825	0.00228385	0		0		0			0.941826	-0.00048118	0
		0.94592	0.0199021								0.94592	8.31437e-05	0		0		0			0.929242	0.000172645	0		0		0			0.938644	0.000172346	0		0		0			0.94592	0.00228275	0		0		0			0.94592	-0.00047836	0
		0.950015	0.0199257								0.950015	8.0481e-05	0		0		0			0.933265	0.000165509	0		0		0			0.942707	0.000186287	0		0		0			0.950015	0.00227609	0		0		0			0.950015	-0.000463128	0
		0.95411	0.0200341								0.95411	7.77137e-05	0		0		0			0.937288	0.0001631	0		0		0			0.946771	0.000202379	0		0		0			0.95411	0.00226144	0		0		0			0.95411	-0.000438538	0
		0.958205	0.0200605								0.958205	7.54976e-05	0		0		0			0.94131	0.000164513	0		0		0			0.950834	0.000220843	0		0		0			0.958205	0.00223825	0		0		0			0.958205	-0.000407063	0
		0.9623	0.0195083								0.9623	7.45457e-05	0		0		0			0.945333	0.000167747	0		0		0			0.954897	0.000241588	0		0		0			0.9623	0.00220801	0		0		0			0.9623	-0.000370128	0
		0.966394	0.018956								0.966395	7.53976e-05	0		0		0			0.949356	0.000170672	0		0		0			0.958961	0.000264267	0		0		0			0.966394	0.00217358	0		0		0			0.966395	-0.000328126	0
		0.970489	0.0163838								0.970489	7.8226e-05	0		0		0			0.953378	0.000171975	0		0		0			0.963024	0.000288392	0		0		0			0.970489	0.00213806	0		0		0			0.97049	-0.000280972	0
		0.974584	0.0168811								0.974584	8.27984e-05	0		0		0			0.957401	0.000171501	0		0		0			0.967088	0.000313353	0		0		0			0.974584	0.00210389	0		0		0			0.974585	-0.000228778	0
		0.978679	0.0172596								0.978679	8.85968e-05	0		0		0			0.961424	0.000169907	0		0		0			0.971151	0.000338333	0		0		0			0.978679	0.00207239	0		0		0			0.97868	-0.000172164	0
		0.982774	0.0166984								0.982774	9.50408e-05	0		0		0			0.965447	0.000168008	0		0		0			0.975214	0.000362376	0		0		0			0.982774	0.00204393	0		0		0			0.982774	-0.00011241	0
		0.986869	0.0161371								0.986869	0.00010167	0		0		0			0.969469	0.000166274	0		0		0			0.979278	0.000384633	0		0		0			0.986869	0.00201832	0		0		0			0.986869	-5.08568e-05	0
		0.990964	0.0148966								0.990964	0.000108189	0		0		0			0.973492	0.000164748	0		0		0			0.983341	0.000404649	0		0		0			0.990964	0.00199519	0		0		0			0.990964	1.11339e-05	0
		0.995059	0.0163885								0.995059	0.000114409	0		0		0			0.977515	0.000163379	0		0		0			0.987405	0.000422354	0		0		0			0.995059	0.00197417	0		0		0			0.995059	7.18539e-05	0
		0.999154	0.0176309								0.999154	0.000120178	0		0		0			0.981537	0.000162233	0		0		0			0.991468	0.000437724	0		0		0			0.999154	0.00195494	0		0		0			0.999154	0.00012863	0
		1.00325	0.0176524								1.00325	0.000125379	0		0		0			0.98556	0.000161514	0		0		0			0.995531	0.000450292	0		0		0			1.00325	0.00193717	0		0		0			1.00325	0.000177526	0
		1.00734	0.0174636								1.00734	0.000129951	0		0		0			0.989583	0.000161402	0		0		0			0.999595	0.00045892	0		0		0			1.00734	0.0019204	0		0		0			1.00734	0.000213778	0
		1.01144	0.0172747								1.01144	0.000133876	0		0		0			0.993605	0.000161974	0		0		0			1.00366	0.000462	0		0		0			1.01144	0.00190436	0		0		0			1.01144	0.000233234	0
		1.01553	0.017332								1.01553	0.000137106	0		0		0			0.997628	0.000163346	0		0		0			1.00772	0.000457918	0		0		0			1.01553	0.00188923	0		0		0			1.01553	0.000234334	0
		1.01963	0.0171352								1.01963	0.000139483	0		0		0			1.00165	0.000165952	0		0		0			1.01178	0.000445543	0		0		0			1.01963	0.00187605	0		0		0			1.01963	0.000219259	0
		1.02372	0.0169384								1.02372	0.000140755	0		0		0			1.00567	0.000170601	0		0		0			1.01585	0.000424574	0		0		0			1.02372	0.00186657	0		0		0			1.02372	0.000193136	0
		1.02782	0.0158987								1.02782	0.000140674	0		0		0			1.0097	0.000178193	0		0		0			1.01991	0.000395741	0		0		0			1.02782	0.00186268	0		0		0			1.02782	0.000161934	0
		1.03191	0.0145905								1.03191	0.000139146	0		0		0			1.01372	0.000189185	0		0		0			1.02398	0.000360972	0		0		0			1.03191	0.00186543	0		0		0			1.03191	0.000130151	0
		1.03601	0.0135734								1.03601	0.000136317	0		0		0			1.01774	0.000203271	0		0		0			1.02804	0.000323461	0		0		0			1.03601	0.00187442	0		0		0			1.03601	0.000100598	0
		1.0401	0.0142305								1.0401	0.000132532	0		0		0			1.02176	0.000219489	0		0		0			1.0321	0.000287402	0		0		0			1.0401	0.00188772	0		0		0			1.0401	7.61347e-05	0
		1.0442	0.0156761								1.0442	0.000128213	0		0		0			1.02579	0.00023662	0		0		0			1.03617	0.000257271	0		0		0			1.0442	0.00190253	0		0		0			1.0442	6.16033e-05	0
		1.04829	0.0162431								1.04829	0.000123705	0		0		0			1.02981	0.000253524	0		0		0			1.04023	0.00023671	0		0		0			1.04829	0.00191599	0		0		0			1.04829	6.3493e-05	0
		1.05239	0.0163173								1.05239	0.000119163	0		0		0			1.03383	0.000269256	0		0		0			1.04429	0.000227463	0		0		0			1.05239	0.001926	0		0		0			1.05239	8.73223e-05	0
		1.05648	0.0160442								1.05648	0.000114544	0		0		0			1.03786	0.000283031	0		0		0			1.04836	0.000228928	0		0		0			1.05648	0.00193155	0		0		0			1.05648	0.000134521	0
		1.06058	0.0157712								1.06058	0.000109648	0		0		0			1.04188	0.000294194	0		0		0			1.05242	0.000238579	0		0		0			1.06058	0.00193263	0		0		0			1.06058	0.000200976	0
		1.06467	0.0155014								1.06467	0.000104238	0		0		0			1.0459	0.0003023	0		0		0			1.05648	0.000253052	0		0		0			1.06467	0.00192982	0		0		0			1.06467	0.000277866	0
		1.06877	0.0156152								1.06877	9.82175e-05	0		0		0			1.04992	0.000307126	0		0		0			1.06055	0.000269193	0		0		0			1.06877	0.00192379	0		0		0			1.06877	0.000353727	0
		1.07286	0.0153506								1.07286	9.17877e-05	0		0		0			1.05395	0.000308525	0		0		0			1.06461	0.000284614	0		0		0			1.07286	0.00191516	0		0		0			1.07286	0.00041636	0
		1.07696	0.0150861								1.07696	8.54744e-05	0		0		0			1.05797	0.00030614	0		0		0			1.06867	0.000297699	0		0		0			1.07696	0.00190472	0		0		0			1.07696	0.000454271	0
		1.08105	0.0144656								1.08105	7.99873e-05	0		0		0			1.06199	0.000299302	0		0		0			1.07274	0.000307346	0		0		0			1.08105	0.00189349	0		0		0			1.08105	0.000458182	0
		1.08515	0.0145569								1.08515	7.59419e-05	0		0		0			1.06601	0.000287372	0		0		0			1.0768	0.000312784	0		0		0			1.08515	0.00188262	0		0		0			1.08515	0.000422879	0
		1.08924	0.0146483								1.08924	7.36744e-05	0		0		0			1.07004	0.000270412	0		0		0			1.08086	0.000313637	0		0		0			1.08924	0.00187307	0		0		0			1.08924	0.000348919	0
		1.09334	0.0146098								1.09334	7.32351e-05	0		0		0			1.07406	0.00024975	0		0		0			1.08493	0.00031022	0		0		0			1.09334	0.00186525	0		0		0			1.09334	0.000242804	0
		1.09743	0.0145713								1.09743	7.45157e-05	0		0		0			1.07808	0.000227987	0		0		0			1.08899	0.000303795	0		0		0			1.09743	0.00185902	0		0		0			1.09743	0.000115581	0
		1.10153	0.01438								1.10153	7.73907e-05	0		0		0			1.0821	0.000208227	0		0		0			1.09305	0.000296568	0		0		0			1.10153	0.00185392	0		0		0			1.10153	-1.95347e-05	0
		1.10562	0.0142456								1.10562	8.17448e-05	0		0		0			1.08613	0.00019295	0		0		0			1.09712	0.000291249	0		0		0			1.10562	0.00184962	0		0		0			1.10562	-0.000149613	0
		1.10972	0.0144613								1.10972	8.73805e-05	0		0		0			1.09015	0.000183132	0		0		0			1.10118	0.000290378	0		0		0			1.10972	0.00184609	0		0		0			1.10972	-0.000264191	0
		1.11381	0.0145585								1.11381	9.39077e-05	0		0		0			1.09417	0.000178177	0		0		0			1.10524	0.000295577	0		0		0			1.11381	0.00184354	0		0		0			1.11381	-0.000356781	0
		1.11791	0.0141101								1.11791	0.000100752	0		0		0			1.0982	0.000176607	0		0		0			1.10931	0.000306998	0		0		0			1.11791	0.00184218	0		0		0			1.11791	-0.000425233	0
		1.122	0.0136617								1.122	0.000107292	0		0		0			1.10222	0.000177108	0		0		0			1.11337	0.000323167	0		0		0			1.122	0.00184191	0		0		0			1.122	-0.000470787	0
		1.1261	0.0130533								1.1261	0.000113018	0		0		0			1.10624	0.00017929	0		0		0			1.11743	0.00034132	0		0		0			1.1261	0.00184227	0		0		0			1.1261	-0.000496454	0
		1.13019	0.0130541								1.13019	0.000117605	0		0		0			1.11026	0.000183644	0		0		0			1.1215	0.000358186	0		0		0			1.13019	0.0018426	0		0		0			1.13019	-0.000505568	0
		1.13429	0.0130549								1.13429	0.000120906	0		0		0			1.11429	0.000190799	0		0		0			1.12556	0.000370933	0		0		0			1.13429	0.00184225	0		0		0			1.13429	-0.000501229	0
		1.13838	0.0129203								1.13838	0.000122937	0		0		0			1.11831	0.000200628	0		0		0			1.12962	0.000377952	0		0		0			1.13838	0.00184075	0		0		0			1.13838	-0.000486509	0
		1.14247	0.01203								1.14247	0.000123908	0		0		0			1.12233	0.000211844	0		0		0			1.13369	0.000379183	0		0		0			1.14247	0.00183799	0		0		0			1.14248	-0.000465163	0
		1.14657	0.0111397								1.14657	0.000124223	0		0		0			1.12635	0.000222302	0		0		0			1.13775	0.000375911	0		0		0			1.14657	0.00183416	0		0		0			1.14657	-0.000442462	0
		1.15066	0.00910455								1.15066	0.000124338	0		0		0			1.13038	0.000229807	0		0		0			1.14181	0.000370188	0		0		0			1.15066	0.00182968	0		0		0			1.15067	-0.000425309	0
		1.15476	0.0113198								1.15476	0.000124544	0		0		0			1.1344	0.000232898	0		0		0			1.14588	0.000364193	0		0		0			1.15476	0.00182496	0		0		0			1.15476	-0.000421351	0
		1.15885	0.011589								1.15885	0.0001248	0		0		0			1.13842	0.000231269	0		0		0			1.14994	0.000359746	0		0		0			1.15885	0.00182021	0		0		0			1.15885	-0.000436899	0
		1.16295	0.0116929								1.16295	0.000124801	0		0		0			1.14245	0.000225712	0		0		0			1.154	0.000358012	0		0		0			1.16295	0.0018153	0		0		0			1.16295	-0.000474237	0
		1.16704	0.0116776								1.16704	0.000124233	0		0		0			1.14647	0.000217698	0		0		0			1.15807	0.000359377	0		0		0			1.16704	0.00180994	0		0		0			1.16704	-0.000529723	0
		1.17114	0.0116624								1.17114	0.000123032	0		0		0			1.15049	0.000208863	0		0		0			1.16213	0.000363446	0		0		0			1.17114	0.00180388	0		0		0			1.17114	-0.000594242	0
		1.17523	0.0106237								1.17523	0.000121468	0		0		0			1.15451	0.000200648	0		0		0			1.16619	0.000369231	0		0		0			1.17523	0.00179732	0		0		0			1.17523	-0.000656419	0
		1.17933	0.0107827								1.17933	0.000119983	0		0		0			1.15854	0.000194105	0		0		0			1.17026	0.000375467	0		0		0			1.17933	0.00179089	0		0		0			1.17933	-0.00070685	0
		1.18342	0.0109928								1.18342	0.000118889	0		0		0			1.16256	0.000189775	0		0		0			1.17432	0.000380975	0		0		0			1.18342	0.00178534	0		0		0			1.18342	-0.000741249	0
		1.18752	0.0110025								1.18752	0.000118153	0		0		0			1.16658	0.000187591	0		0		0			1.17838	0.000385019	0		0		0			1.18752	0.00178108	0		0		0			1.18752	-0.000760949	0
		1.19161	0.0108495								1.19161	0.000117369	0		0		0			1.1706	0.000186922	0		0		0			1.18245	0.000387562	0		0		0			1.19161	0.00177789	0		0		0			1.19161	-0.000771049	0
		1.19571	0.0106964								1.19571	0.000115923	0		0		0			1.17463	0.000186874	0		0		0			1.18651	0.000389347	0		0		0			1.19571	0.0017751	0		0		0			1.19571	-0.000777357	0
		1.1998	0.0123677								1.1998	0.000113234	0		0		0			1.17865	0.000186796	0		0		0			1.19057	0.000391791	0		0		0			1.1998	0.00177201	0		0		0			1.1998	-0.00078343	0
		1.2039	0.0125063								1.2039	0.000108997	0		0		0			1.18267	0.00018668	0		0		0			1.19464	0.000396612	0		0		0			1.2039	0.00176838	0		0		0			1.2039	-0.000788972	0
		1.20799	0.0120442								1.20799	0.000103322	0		0		0			1.18669	0.000187155	0		0		0			1.1987	0.000405266	0		0		0			1.20799	0.00176466	0		0		0			1.20799	-0.000790509	0
		1.21209	0.0115821								1.21209	9.67728e-05	0		0		0			1.19072	0.00018905	0		0		0			1.20276	0.000418407	0		0		0			1.21209	0.00176166	0		0		0			1.21209	-0.00078396	0
		1.21618	0.00993338								1.21618	9.02213e-05	0		0		0			1.19474	0.000192816	0		0		0			1.20683	0.000435551	0		0		0			1.21618	0.00175988	0		0		0			1.21618	-0.000767754	0
		1.22028	0.00787748								1.22028	8.45692e-05	0		0		0			1.19876	0.000198228	0		0		0			1.21089	0.000455171	0		0		0			1.22028	0.00175899	0		0		0			1.22028	-0.000744399	0
		1.22437	0.00808161								1.22437	8.04088e-05	0		0		0			1.20279	0.000204491	0		0		0			1.21495	0.000475223	0		0		0			1.22437	0.00175758	0		0		0			1.22437	-0.000719686	0
		1.22847	0.00869314								1.22847	7.78136e-05	0		0		0			1.20681	0.000210646	0		0		0			1.21902	0.000493876	0		0		0			1.22847	0.00175363	0		0		0			1.22847	-0.000700298	0
		1.23256	0.00871391								1.23256	7.63621e-05	0		0		0			1.21083	0.000215913	0		0		0			1.22308	0.00051008	0		0		0			1.23256	0.00174528	0		0		0			1.23256	-0.000691317	0
		1.23666	0.00864853								1.23666	7.5395e-05	0		0		0			1.21485	0.000219844	0		0		0			1.22714	0.000523669	0		0		0			1.23666	0.00173156	0		0		0			1.23666	-0.000694301	0
		1.24075	0.00858316								1.24075	7.43326e-05	0		0		0			1.21888	0.000222265	0		0		0			1.23121	0.000535019	0		0		0			1.24075	0.00171286	0		0		0			1.24075	-0.000706917	0
		1.24485	0.00908073								1.24485	7.28938e-05	0		0		0			1.2229	0.000223217	0		0		0			1.23527	0.000544535	0		0		0			1.24485	0.00169086	0		0		0			1.24485	-0.000723666	0
		1.24894	0.00918088								1.24894	7.11232e-05	0		0		0			1.22692	0.000223027	0		0		0			1.23933	0.0005523	0		0		0			1.24894	0.00166807	0		0		0			1.24894	-0.000737544	0
		1.25304	0.00912132								1.25304	6.92846e-05	0		0		0			1.23094	0.000222424	0		0		0			1.2434	0.000557982	0		0		0			1.25304	0.00164708	0		0		0			1.25304	-0.000742273	0
		1.25713	0.00906176								1.25713	6.76805e-05	0		0		0			1.23497	0.000222502	0		0		0			1.24746	0.00056097	0		0		0			1.25713	0.00162978	0		0		0			1.25713	-0.000734452	0
		1.26123	0.00883679								1.26123	6.65719e-05	0		0		0			1.23899	0.000224381	0		0		0			1.25153	0.000560627	0		0		0			1.26123	0.00161681	0		0		0			1.26123	-0.000714755	0
		1.26532	0.00861182								1.26532	6.6221e-05	0		0		0			1.24301	0.00022875	0		0		0			1.25559	0.000556583	0		0		0			1.26532	0.00160741	0		0		0			1.26532	-0.000687438	0
		1.26942	0.00904179								1.26942	6.69609e-05	0		0		0			1.24704	0.000235444	0		0		0			1.25965	0.000548943	0		0		0			1.26942	0.00159981	0		0		0			1.26942	-0.000658336	0
		1.27351	0.00999077								1.27351	6.92569e-05	0		0		0			1.25106	0.000243354	0		0		0			1.26372	0.000538397	0		0		0			1.27351	0.00159199	0		0		0			1.27351	-0.000632652	0
		1.27761	0.00996705								1.27761	7.35837e-05	0		0		0			1.25508	0.000250728	0		0		0			1.26778	0.000526122	0		0		0			1.27761	0.00158239	0		0		0			1.27761	-0.000613249	0
		1.2817	0.00994332								1.2817	8.01287e-05	0		0		0			1.2591	0.000255786	0		0		0			1.27184	0.000513497	0		0		0			1.2817	0.00157028	0		0		0			1.2817	-0.000599923	0
		1.2858	0.00952154								1.2858	8.85204e-05	0		0		0			1.26313	0.000257399	0		0		0			1.27591	0.000501741	0		0		0			1.2858	0.00155584	0		0		0			1.2858	-0.000589016	0
		1.28989	0.00915982								1.28989	9.78032e-05	0		0		0			1.26715	0.000255431	0		0		0			1.27997	0.000491674	0		0		0			1.28989	0.00154002	0		0		0			1.28989	-0.0005736	0
		1.29399	0.00913695								1.29399	0.00010674	0		0		0			1.27117	0.000250531	0		0		0			1.28403	0.000483631	0		0		0			1.29399	0.00152439	0		0		0			1.29399	-0.000545082	0
		1.29808	0.00717419								1.29808	0.000114295	0		0		0			1.27519	0.00024353	0		0		0			1.2881	0.000477531	0		0		0			1.29808	0.00151093	0		0		0			1.29808	-0.000496519	0
		1.30218	0.0070195								1.30218	0.000120023	0		0		0			1.27922	0.000234965	0		0		0			1.29216	0.000472933	0		0		0			1.30218	0.00150169	0		0		0			1.30218	-0.000426264	0
		1.30627	0.00686481								1.30627	0.000124212	0		0		0			1.28324	0.000225089	0		0		0			1.29622	0.000469061	0		0		0			1.30627	0.00149817	0		0		0			1.30627	-0.000339797	0
		1.31037	0.00606915								1.31037	0.000127691	0		0		0			1.28726	0.000214277	0		0		0			1.30029	0.000464928	0		0		0			1.31037	0.00150078	0		0		0			1.31037	-0.000247835	0
		1.31446	0.0066292								1.31446	0.000131453	0		0		0			1.29128	0.000203393	0		0		0			1.30435	0.000459611	0		0		0			1.31446	0.00150841	0		0		0			1.31446	-0.000162144	0
		1.31856	0.00684753								1.31856	0.000136227	0		0		0			1.29531	0.000193737	0		0		0			1.30841	0.000452623	0		0		0			1.31856	0.00151866	0		0		0			1.31856	-9.12921e-05	0
		1.32265	0.0067089								1.32265	0.000142232	0		0		0			1.29933	0.000186533	0		0		0			1.31248	0.000444242	0		0		0			1.32265	0.00152858	0		0		0			1.32265	-3.8626e-05	0
		1.32674	0.00657027								1.32675	0.000149185	0		0		0			1.30335	0.00018244	0		0		0			1.31654	0.000435538	0		0		0			1.32674	0.00153553	0		0		0			1.32675	-2.82138e-06	0
		1.33084	0.00636736								1.33084	0.00015652	0		0		0			1.30738	0.000181441	0		0		0			1.3206	0.000428047	0		0		0			1.33084	0.00153793	0		0		0			1.33084	1.97587e-05	0
		1.33493	0.00616445								1.33493	0.000163684	0		0		0			1.3114	0.000183182	0		0		0			1.32467	0.000423161	0		0		0			1.33493	0.00153551	0		0		0			1.33494	3.29057e-05	0
		1.33903	0.00503684								1.33903	0.000170352	0		0		0			1.31542	0.000187388	0		0		0			1.32873	0.000421458	0		0		0			1.33903	0.00152906	0		0		0			1.33903	3.96046e-05	0
		1.34312	0.00526279								1.34312	0.000176529	0		0		0			1.31944	0.000194068	0		0		0			1.33279	0.000422317	0		0		0			1.34312	0.00151982	0		0		0			1.34313	4.2121e-05	0
		1.34722	0.00526938								1.34722	0.000182432	0		0		0			1.32347	0.000203408	0		0		0			1.33686	0.000424008	0		0		0			1.34722	0.001509	0		0		0			1.34722	4.24353e-05	0
		1.35131	0.00516578								1.35131	0.000188274	0		0		0			1.32749	0.000215377	0		0		0			1.34092	0.000424136	0		0		0			1.35131	0.00149763	0		0		0			1.35131	4.23689e-05	0
		1.35541	0.00506217								1.35541	0.00019403	0		0		0			1.33151	0.00022949	0		0		0			1.34498	0.00042035	0		0		0			1.35541	0.00148647	0		0		0			1.35541	4.3256e-05	0
		1.3595	0.00404742								1.3595	0.000199354	0		0		0			1.33553	0.000244809	0		0		0			1.34905	0.000411039	0		0		0			1.3595	0.00147607	0		0		0			1.3595	4.53493e-05	0
		1.3636	0.00452184								1.3636	0.000203627	0		0		0			1.33956	0.000260119	0		0		0			1.35311	0.000395799	0		0		0			1.3636	0.00146683	0		0		0			1.3636	4.73724e-05	0
		1.36769	0.00619553								1.36769	0.000206124	0		0		0			1.34358	0.000274116	0		0		0			1.35717	0.000375429	0		0		0			1.36769	0.00145917	0		0		0			1.36769	4.63919e-05	0
		1.37179	0.0065351								1.37179	0.000206208	0		0		0			1.3476	0.000285552	0		0		0			1.36124	0.000351511	0		0		0			1.37179	0.00145365	0		0		0			1.37179	3.85379e-05	0
		1.37588	0.0066155								1.37588	0.000203478	0		0		0			1.35163	0.00029333	0		0		0			1.3653	0.000325765	0		0		0			1.37588	0.00145082	0		0		0			1.37588	2.05577e-05	0
		1.37998	0.0065374								1.37998	0.000197831	0		0		0			1.35565	0.000296624	0		0		0			1.36936	0.000299653	0		0		0			1.37998	0.00145085	0		0		0			1.37998	-8.09625e-06	0
		1.38407	0.00645929								1.38407	0.000189412	0		0		0			1.35967	0.000295043	0		0		0			1.37343	0.000274389	0		0		0			1.38407	0.00145317	0		0		0			1.38407	-4.35781e-05	0
		1.38817	0.00622267								1.38817	0.000178491	0		0		0			1.36369	0.000288752	0		0		0			1.37749	0.000251119	0		0		0			1.38817	0.00145664	0		0		0			1.38817	-7.7582e-05	0
		1.39226	0.00568194								1.39226	0.000165398	0		0		0			1.36772	0.000278461	0		0		0			1.38155	0.00023102	0		0		0			1.39226	0.00146004	0		0		0			1.39226	-9.97417e-05	0
		1.39636	0.00579027								1.39636	0.0001506	0		0		0			1.37174	0.000265278	0		0		0			1.38562	0.000215051	0		0		0			1.39636	0.00146259	0		0		0			1.39636	-0.000101876	0
		1.40045	0.00569245								1.40045	0.000134902	0		0		0			1.37576	0.000250474	0		0		0			1.38968	0.000203552	0		0		0			1.40045	0.00146411	0		0		0			1.40045	-8.18479e-05	0
		1.40455	0.00559463								1.40455	0.000119548	0		0		0			1.37978	0.000235141	0		0		0			1.39374	0.000196012	0		0		0			1.40455	0.00146487	0		0		0			1.40455	-4.48403e-05	0
		1.40864	0.00720027								1.40864	0.000106036	0		0		0			1.38381	0.000219896	0		0		0			1.39781	0.000191178	0		0		0			1.40864	0.00146522	0		0		0			1.40864	-1.47427e-06	0
		1.41274	0.00818407								1.41274	9.56635e-05	0		0		0			1.38783	0.000204733	0		0		0			1.40187	0.000187394	0		0		0			1.41274	0.00146526	0		0		0			1.41274	3.59874e-05	0
		1.41683	0.00829091								1.41683	8.90898e-05	0		0		0			1.39185	0.000189169	0		0		0			1.40593	0.000183007	0		0		0			1.41683	0.0014648	0		0		0			1.41683	5.77453e-05	0
		1.42093	0.00828983								1.42093	8.61605e-05	0		0		0			1.39587	0.0001727	0		0		0			1.41	0.000176616	0		0		0			1.42093	0.00146349	0		0		0			1.42093	5.97278e-05	0
		1.42502	0.00828874								1.42502	8.60356e-05	0		0		0			1.3999	0.000155351	0		0		0			1.41406	0.000167138	0		0		0			1.42502	0.00146094	0		0		0			1.42502	4.54633e-05	0
		1.42912	0.00684279								1.42912	8.74615e-05	0		0		0			1.40392	0.000137954	0		0		0			1.41812	0.000153851	0		0		0			1.42912	0.00145705	0		0		0			1.42912	2.52685e-05	0
		1.43321	0.00551204								1.43321	8.91016e-05	0		0		0			1.40794	0.000121968	0		0		0			1.42219	0.000136359	0		0		0			1.43321	0.00145218	0		0		0			1.43321	1.24079e-05	0
		1.43731	0.00547859								1.43731	8.98485e-05	0		0		0			1.41197	0.000108913	0		0		0			1.42625	0.000114633	0		0		0			1.43731	0.00144708	0		0		0			1.43731	1.75936e-05	0
		1.4414	0.00544515								1.4414	8.9109e-05	0		0		0			1.41599	9.97462e-05	0		0		0			1.43031	8.90543e-05	0		0		0			1.4414	0.00144269	0		0		0			1.4414	4.49128e-05	0
		1.4455	0.00628129								1.4455	8.69215e-05	0		0		0			1.42001	9.45688e-05	0		0		0			1.43438	6.05811e-05	0		0		0			1.4455	0.00143962	0		0		0			1.4455	9.13185e-05	0
		1.44959	0.00629406								1.44959	8.38224e-05	0		0		0			1.42403	9.27622e-05	0		0		0			1.43844	3.06351e-05	0		0		0			1.44959	0.00143785	0		0		0			1.44959	0.000149393	0
		1.45369	0.00630683								1.45369	8.05089e-05	0		0		0			1.42806	9.3419e-05	0		0		0			1.4425	9.66883e-07	0		0		0			1.45369	0.00143657	0		0		0			1.45369	0.000211078	0
		1.45778	0.00587863								1.45778	7.75581e-05	0		0		0			1.43208	9.57612e-05	0		0		0			1.44657	-2.66118e-05	0		0		0			1.45778	0.00143448	0		0		0			1.45778	0.000270314	0
		1.46188	0.00545043								1.46188	7.53634e-05	0		0		0			1.4361	9.9328e-05	0		0		0			1.45063	-5.05357e-05	0		0		0			1.46188	0.0014303	0		0		0			1.46188	0.000323933	0
		1.46597	0.00457091								1.46597	7.42357e-05	0		0		0			1.44012	0.00010395	0		0		0			1.45469	-6.97876e-05	0		0		0			1.46597	0.00142334	0		0		0			1.46597	0.00037131	0
		1.47007	0.00651364								1.47007	7.44908e-05	0		0		0			1.44415	0.000109693	0		0		0			1.45876	-8.41379e-05	0		0		0			1.47007	0.00141378	0		0		0			1.47007	0.000413467	0
		1.47416	0.00686522								1.47416	7.63764e-05	0		0		0			1.44817	0.00011681	0		0		0			1.46282	-9.42173e-05	0		0		0			1.47416	0.0014025	0		0		0			1.47416	0.000452031	0
		1.47826	0.00677741								1.47826	7.99316e-05	0		0		0			1.45219	0.000125739	0		0		0			1.46688	-0.00010128	0		0		0			1.47826	0.00139074	0		0		0			1.47826	0.000488024	0
		1.48235	0.00668959								1.48235	8.4931e-05	0		0		0			1.45622	0.000136929	0		0		0			1.47095	-0.000106705	0		0		0			1.48235	0.00137973	0		0		0			1.48235	0.000521178	0
		1.48645	0.00633795								1.48645	9.09636e-05	0		0		0			1.46024	0.00015042	0		0		0			1.47501	-0.000111427	0		0		0			1.48645	0.00137044	0		0		0			1.48645	0.000549278	0
		1.49054	0.00536647								1.49054	9.75453e-05	0		0		0			1.46426	0.000165402	0		0		0			1.47908	-0.000115567	0		0		0			1.49054	0.00136349	0		0		0			1.49054	0.000568116	0
		1.49464	0.00532144								1.49464	0.000104155	0		0		0			1.46828	0.00018017	0		0		0			1.48314	-0.000118385	0		0		0			1.49464	0.00135917	0		0		0			1.49464	0.000571939	0
		1.49873	0.00426156								1.49873	0.000110192	0		0		0			1.47231	0.000192585	0		0		0			1.4872	-0.000118552	0		0		0			1.49873	0.00135757	0		0		0			1.49873	0.000555462	0
		1.50283	0.00360648								1.50283	0.000114953	0		0		0			1.47633	0.000200962	0		0		0			1.49127	-0.000114776	0		0		0			1.50283	0.00135869	0		0		0			1.50283	0.000516098	0
		1.50692	0.00484892								1.50692	0.000117727	0		0		0			1.48035	0.000204863	0		0		0			1.49533	-0.00010652	0		0		0			1.50692	0.00136255	0		0		0			1.50692	0.000456293	0
		1.51102	0.0065683								1.51102	0.000118034	0		0		0			1.48437	0.000205231	0		0		0			1.49939	-9.44898e-05	0		0		0			1.51102	0.0013692	0		0		0			1.51102	0.000383962	0
		1.51511	0.00662623								1.51511	0.000115862	0		0		0			1.4884	0.000203901	0		0		0			1.50346	-8.06848e-05	0		0		0			1.51511	0.00137868	0		0		0			1.51511	0.000310127	0
		1.5192	0.00645265								1.51921	0.000111787	0		0		0			1.49242	0.000202711	0		0		0			1.50752	-6.79256e-05	0		0		0			1.5192	0.00139092	0		0		0			1.51921	0.000244635	0
		1.5233	0.00627908								1.5233	0.000106818	0		0		0			1.49644	0.000202751	0		0		0			1.51158	-5.90772e-05	0		0		0			1.5233	0.00140571	0		0		0			1.5233	0.000192394	0
		1.52739	0.005874								1.52739	0.000102062	0		0		0			1.50046	0.000204061	0		0		0			1.51565	-5.62954e-05	0		0		0			1.52739	0.00142263	0		0		0			1.5274	0.000152307	0
		1.53149	0.00485684								1.53149	9.8382e-05	0		0		0			1.50449	0.000205767	0		0		0			1.51971	-6.0475e-05	0		0		0			1.53149	0.00144106	0		0		0			1.53149	0.000119297	0
		1.53558	0.00653006								1.53558	9.61603e-05	0		0		0			1.50851	0.000206566	0		0		0			1.52377	-7.09013e-05	0		0		0			1.53558	0.00146021	0		0		0			1.53559	8.76419e-05	0
		1.53968	0.00786279								1.53968	9.53173e-05	0		0		0			1.51253	0.000205366	0		0		0			1.52784	-8.51692e-05	0		0		0			1.53968	0.00147921	0		0		0			1.53968	5.38307e-05	0
		1.54377	0.00780253								1.54377	9.54226e-05	0		0		0			1.51656	0.000201825	0		0		0			1.5319	-9.95394e-05	0		0		0			1.54377	0.00149734	0		0		0			1.54377	1.7543e-05	0
		1.54787	0.00774227								1.54787	9.58915e-05	0		0		0			1.52058	0.000196519	0		0		0			1.53596	-0.000109848	0		0		0			1.54787	0.00151418	0		0		0			1.54787	-1.93489e-05	0
		1.55196	0.00703198								1.55196	9.61795e-05	0		0		0			1.5246	0.000190617	0		0		0			1.54003	-0.000112822	0		0		0			1.55196	0.00152951	0		0		0			1.55196	-5.49511e-05	0
		1.55606	0.00504302								1.55606	9.59438e-05	0		0		0			1.52862	0.000185287	0		0		0			1.54409	-0.000107339	0		0		0			1.55606	0.00154308	0		0		0			1.55606	-8.97034e-05	0
		1.56015	0.00486344								1.56015	9.51392e-05	0		0		0			1.53265	0.000181132	0		0		0			1.54815	-9.50246e-05	0		0		0			1.56015	0.00155438	0		0		0			1.56015	-0.000126772	0
		1.56425	0.00554201								1.56425	9.40133e-05	0		0		0			1.53667	0.000177987	0		0		0			1.55222	-7.98224e-05	0		0		0			1.56425	0.00156268	0		0		0			1.56425	-0.000170598	0
		1.56834	0.00556297								1.56834	9.30484e-05	0		0		0			1.54069	0.000175106	0		0		0			1.55628	-6.66061e-05	0		0		0			1.56834	0.00156728	0		0		0			1.56834	-0.000223759	0
		1.57244	0.00553149								1.57244	9.27857e-05	0		0		0			1.54471	0.000171587	0		0		0			1.56034	-5.94543e-05	0		0		0			1.57244	0.00156789	0		0		0			1.57244	-0.000284334	0
		1.57653	0.0055								1.57653	9.36405e-05	0		0		0			1.54874	0.000166844	0		0		0			1.56441	-6.03817e-05	0		0		0			1.57653	0.00156476	0		0		0			1.57653	-0.00034579	0
		1.58063	0.00526409								1.58063	9.57547e-05	0		0		0			1.55276	0.000160983	0		0		0			1.56847	-6.9068e-05	0		0		0			1.58063	0.00155862	0		0		0			1.58063	-0.000399972	0
		1.58472	0.00502818								1.58472	9.89472e-05	0		0		0			1.55678	0.000154988	0		0		0			1.57253	-8.35528e-05	0		0		0			1.58472	0.00155057	0		0		0			1.58472	-0.000441123	0
		1.58882	0.00473469								1.58882	0.000102792	0		0		0			1.56081	0.000150507	0		0		0			1.5766	-0.00010135	0		0		0			1.58882	0.00154206	0		0		0			1.58882	-0.000467622	0
		1.59291	0.00514198								1.59291	0.000106811	0		0		0			1.56483	0.000149264	0		0		0			1.58066	-0.000120358	0		0		0			1.59291	0.00153474	0		0		0			1.59291	-0.000480237	0
		1.59701	0.00534671								1.59701	0.000110721	0		0		0			1.56885	0.000152322	0		0		0			1.58472	-0.000139223	0		0		0			1.59701	0.00153007	0		0		0			1.59701	-0.000478809	0
		1.6011	0.00650086								1.6011	0.000114578	0		0		0			1.57287	0.000159642	0		0		0			1.58879	-0.000157233	0		0		0			1.6011	0.00152879	0		0		0			1.6011	-0.000460434	0
		1.6052	0.00676164								1.6052	0.000118737	0		0		0			1.5769	0.000170102	0		0		0			1.59285	-0.000174007	0		0		0			1.6052	0.00153056	0		0		0			1.6052	-0.000421293	0
		1.60929	0.00674601								1.60929	0.000123599	0		0		0			1.58092	0.000181897	0		0		0			1.59691	-0.000189202	0		0		0			1.60929	0.00153407	0		0		0			1.60929	-0.000360359	0
		1.61339	0.00673038								1.61339	0.000129328	0		0		0			1.58494	0.000193062	0		0		0			1.60098	-0.000202423	0		0		0			1.61339	0.00153765	0		0		0			1.61339	-0.000282087	0
		1.61748	0.00453865								1.61748	0.000135646	0		0		0			1.58896	0.000201932	0		0		0			1.60504	-0.000213303	0		0		0			1.61748	0.0015401	0		0		0			1.61748	-0.000196296	0
		1.62158	0.00413336								1.62158	0.000141855	0		0		0			1.59299	0.000207452	0		0		0			1.6091	-0.00022163	0		0		0			1.62158	0.00154121	0		0		0			1.62158	-0.00011556	0
		1.62567	0.00618839								1.62567	0.000147073	0		0		0			1.59701	0.000209284	0		0		0			1.61317	-0.000227395	0		0		0			1.62567	0.00154181	0		0		0			1.62567	-5.16555e-05	0
		1.62977	0.00644998								1.62977	0.000150557	0		0		0			1.60103	0.00020774	0		0		0			1.61723	-0.000230707	0		0		0			1.62977	0.00154324	0		0		0			1.62977	-1.21905e-05	0
		1.63386	0.00646854								1.63386	0.00015197	0		0		0			1.60505	0.000203538	0		0		0			1.62129	-0.000231689	0		0		0			1.63386	0.00154651	0		0		0			1.63386	1.19306e-06	0
		1.63796	0.00647824								1.63796	0.000151478	0		0		0			1.60908	0.000197583	0		0		0			1.62536	-0.00023049	0		0		0			1.63796	0.00155178	0		0		0			1.63796	-7.43243e-06	0
		1.64205	0.00648795								1.64205	0.000149637	0		0		0			1.6131	0.000190862	0		0		0			1.62942	-0.000227376	0		0		0			1.64205	0.00155821	0		0		0			1.64205	-3.06698e-05	0
		1.64615	0.00648917								1.64615	0.000147142	0		0		0			1.61712	0.000184384	0		0		0			1.63348	-0.000222692	0		0		0			1.64615	0.00156436	0		0		0			1.64615	-6.06414e-05	0
		1.65024	0.00630978								1.65024	0.000144572	0		0		0			1.62115	0.000179037	0		0		0			1.63755	-0.000216552	0		0		0			1.65024	0.00156884	0		0		0			1.65024	-9.12948e-05	0
		1.65434	0.0061304								1.65434	0.000142219	0		0		0			1.62517	0.000175337	0		0		0			1.64161	-0.000208456	0		0		0			1.65434	0.0015708	0		0		0			1.65434	-0.000119121	0
		1.65843	0.00618743								1.65843	0.000140078	0		0		0			1.62919	0.000173131	0		0		0			1.64567	-0.000197277	0		0		0			1.65843	0.00157016	0		0		0			1.65843	-0.00014266	0
		1.66253	0.00611508								1.66253	0.000138003	0		0		0			1.63321	0.000171562	0		0		0			1.64974	-0.000181908	0		0		0			1.66253	0.00156749	0		0		0			1.66253	-0.000161758	0
		1.66662	0.00604272								1.66662	0.000135901	0		0		0			1.63724	0.000169356	0		0		0			1.6538	-0.000162298	0		0		0			1.66662	0.00156369	0		0		0			1.66662	-0.000176919	0
		1.67072	0.00534207								1.67072	0.000133835	0		0		0			1.64126	0.00016529	0		0		0			1.65786	-0.000140194	0		0		0			1.67072	0.00155955	0		0		0			1.67072	-0.000188897	0
		1.67481	0.00504924								1.67481	0.000131937	0		0		0			1.64528	0.000158516	0		0		0			1.66193	-0.000119	0		0		0			1.67481	0.00155565	0		0		0			1.67481	-0.000198292	0
		1.67891	0.00499363								1.67891	0.0001302	0		0		0			1.6493	0.000148649	0		0		0			1.66599	-0.000102657	0		0		0			1.67891	0.00155242	0		0		0			1.67891	-0.000205151	0
		1.683	0.00493802								1.683	0.000128416	0		0		0			1.65333	0.000135703	0		0		0			1.67005	-9.41553e-05	0		0		0			1.683	0.00155031	0		0		0			1.683	-0.000208774	0
		1.6871	0.00428442								1.6871	0.000126299	0		0		0			1.65735	0.000120097	0		0		0			1.67412	-9.44757e-05	0		0		0			1.6871	0.00154975	0		0		0			1.6871	-0.000207444	0
		1.69119	0.00447162								1.69119	0.000123722	0		0		0			1.66137	0.000102747	0		0		0			1.67818	-0.000102485	0		0		0			1.69119	0.00155092	0		0		0			1.69119	-0.000198543	0
		1.69529	0.00454895								1.69529	0.000120827	0		0		0			1.6654	8.49563e-05	0		0		0			1.68224	-0.00011574	0		0		0			1.69529	0.00155356	0		0		0			1.69529	-0.000179239	0
		1.69938	0.0041132								1.69938	0.000117928	0		0		0			1.66942	6.81144e-05	0		0		0			1.68631	-0.000131664	0		0		0			1.69938	0.00155701	0		0		0			1.69938	-0.000147361	0
		1.70348	0.00367745								1.70348	0.000115315	0		0		0			1.67344	5.33523e-05	0		0		0			1.69037	-0.000148401	0		0		0			1.70348	0.00156056	0		0		0			1.70348	-0.000102448	0
		1.70757	0.00349787								1.70757	0.000113099	0		0		0			1.67746	4.13965e-05	0		0		0			1.69443	-0.000164972	0		0		0			1.70757	0.0015638	0		0		0			1.70757	-4.64073e-05	0
		1.71166	0.00320497								1.71167	0.000111252	0		0		0			1.68149	3.27114e-05	0		0		0			1.6985	-0.0001809	0		0		0			1.71166	0.00156678	0		0		0			1.71167	1.66156e-05	0
		1.71576	0.00501459								1.71576	0.000109753	0		0		0			1.68551	2.76841e-05	0		0		0			1.70256	-0.000195728	0		0		0			1.71576	0.00156986	0		0		0			1.71576	8.12307e-05	0
		1.71985	0.00432059								1.71985	0.000108735	0		0		0			1.68953	2.65222e-05	0		0		0			1.70663	-0.000208789	0		0		0			1.71985	0.00157345	0		0		0			1.71986	0.00014155	0
		1.72395	0.0036266								1.72395	0.000108475	0		0		0			1.69355	2.90464e-05	0		0		0			1.71069	-0.000219306	0		0		0			1.72395	0.00157779	0		0		0			1.72395	0.000191562	0
		1.72804	0.00205708								1.72804	0.000109222	0		0		0			1.69758	3.46512e-05	0		0		0			1.71475	-0.000226672	0		0		0			1.72804	0.00158285	0		0		0			1.72805	0.000225447	0
		1.73214	0.00341238								1.73214	0.000110949	0		0		0			1.7016	4.26261e-05	0		0		0			1.71882	-0.000230718	0		0		0			1.73214	0.00158843	0		0		0			1.73214	0.000238398	0
		1.73623	0.00328391								1.73623	0.000113213	0		0		0			1.70562	5.25834e-05	0		0		0			1.72288	-0.000231819	0		0		0			1.73623	0.00159412	0		0		0			1.73623	0.000228159	0
		1.74033	0.00315544								1.74033	0.000115244	0		0		0			1.70964	6.45676e-05	0		0		0			1.72694	-0.000230798	0		0		0			1.74033	0.00159928	0		0		0			1.74033	0.000196312	0
		1.74442	0.00230934								1.74442	0.000116166	0		0		0			1.71367	7.86664e-05	0		0		0			1.73101	-0.00022865	0		0		0			1.74442	0.00160296	0		0		0			1.74442	0.000148198	0
		1.74852	0.002333								1.74852	0.000115267	0		0		0			1.71769	9.44667e-05	0		0		0			1.73507	-0.000226228	0		0		0			1.74852	0.00160413	0		0		0			1.74852	9.1016e-05	0
		1.75261	0.00286483								1.75261	0.000112217	0		0		0			1.72171	0.000110789	0		0		0			1.73913	-0.000224003	0		0		0			1.75261	0.00160195	0		0		0			1.75261	3.11145e-05	0
		1.75671	0.00339666								1.75671	0.000107218	0		0		0			1.72574	0.000125882	0		0		0			1.7432	-0.000222018	0		0		0			1.75671	0.00159625	0		0		0			1.75671	-2.80579e-05	0
		1.7608	0.00358696								1.7608	0.000101057	0		0		0			1.72976	0.000137859	0		0		0			1.74726	-0.000220043	0		0		0			1.7608	0.0015878	0		0		0			1.7608	-8.63237e-05	0
		1.7649	0.00365148								1.7649	9.49835e-05	0		0		0			1.73378	0.000145094	0		0		0			1.75132	-0.000217802	0		0		0			1.7649	0.00157815	0		0		0			1.7649	-0.000145716	0
		1.76899	0.00358251								1.76899	9.03761e-05	0		0		0			1.7378	0.000146433	0		0		0			1.75539	-0.000215243	0		0		0			1.76899	0.0015692	0		0		0			1.76899	-0.000208918	0
		1.77309	0.00351355								1.77309	8.82777e-05	0		0		0			1.74183	0.000141289	0		0		0			1.75945	-0.000212591	0		0		0			1.77309	0.00156253	0		0		0			1.77309	-0.000277978	0
		1.77718	0.0033111								1.77718	8.89869e-05	0		0		0			1.74585	0.000129712	0		0		0			1.76351	-0.000210132	0		0		0			1.77718	0.00155901	0		0		0			1.77718	-0.000353721	0
		1.78128	0.0032218								1.78128	9.19e-05	0		0		0			1.74987	0.000112491	0		0		0			1.76758	-0.000207806	0		0		0			1.78128	0.00155865	0		0		0			1.78128	-0.00043591	0
		1.78537	0.0031325								1.78537	9.56916e-05	0		0		0			1.75389	9.11735e-05	0		0		0			1.77164	-0.000204896	0		0		0			1.78537	0.00156079	0		0		0			1.78537	-0.000523379	0
		1.78947	0.0038567								1.78947	9.87538e-05	0		0		0			1.75792	6.78733e-05	0		0		0			1.7757	-0.000200054	0		0		0			1.78947	0.00156451	0		0		0			1.78947	-0.000614491	0
		1.79356	0.00404982								1.79356	9.97072e-05	0		0		0			1.76194	4.48561e-05	0		0		0			1.77977	-0.000191724	0		0		0			1.79356	0.00156905	0		0		0			1.79356	-0.000707288	0
		1.79766	0.00376282								1.79766	9.78201e-05	0		0		0			1.76596	2.40145e-05	0		0		0			1.78383	-0.000178792	0		0		0			1.79766	0.00157404	0		0		0			1.79766	-0.000799293	0
		1.80175	0.00347583								1.80175	9.32139e-05	0		0		0			1.76999	6.4464e-06	0		0		0			1.78789	-0.000161037	0		0		0			1.80175	0.00157928	0		0		0			1.80175	-0.000887244	0
		1.80585	0.00371381								1.80585	8.6693e-05	0		0		0			1.77401	-7.67138e-06	0		0		0			1.79196	-0.000139197	0		0		0			1.80585	0.00158442	0		0		0			1.80585	-0.000966796	0
		1.80994	0.00395178								1.80994	7.93712e-05	0		0		0			1.77803	-1.89065e-05	0		0		0			1.79602	-0.000114666	0		0		0			1.80994	0.00158863	0		0		0			1.80994	-0.00103244	0
		1.81404	0.00406563								1.81404	7.22403e-05	0		0		0			1.78205	-2.81499e-05	0		0		0			1.80008	-8.89671e-05	0		0		0			1.81404	0.00159064	0		0		0			1.81404	-0.00107819	0
		1.81813	0.00445084								1.81813	6.59164e-05	0		0		0			1.78608	-3.61034e-05	0		0		0			1.80415	-6.32567e-05	0		0		0			1.81813	0.00158917	0		0		0			1.81813	-0.0010994	0
		1.82223	0.00455365								1.82223	6.06237e-05	0		0		0			1.7901	-4.28932e-05	0		0		0			1.80821	-3.80404e-05	0		0		0			1.82223	0.00158352	0		0		0			1.82223	-0.0010948	0
		1.82632	0.00465647								1.82632	5.6352e-05	0		0		0			1.79412	-4.80118e-05	0		0		0			1.81227	-1.31913e-05	0		0		0			1.82632	0.00157405	0		0		0			1.82632	-0.0010678	0
		1.83042	0.00515451								1.83042	5.30476e-05	0		0		0			1.79814	-5.06204e-05	0		0		0			1.81634	1.1768e-05	0		0		0			1.83042	0.00156225	0		0		0			1.83042	-0.00102586	0
		1.83451	0.00485894								1.83451	5.06843e-05	0		0		0			1.80217	-5.01049e-05	0		0		0			1.8204	3.72845e-05	0		0		0			1.83451	0.00155025	0		0		0			1.83451	-0.000977899	0
		1.83861	0.00456337								1.83861	4.927e-05	0		0		0			1.80619	-4.65662e-05	0		0		0			1.82446	6.34635e-05	0		0		0			1.83861	0.00153999	0		0		0			1.83861	-0.000931226	0
		1.8427	0.00393723								1.8427	4.87207e-05	0		0		0			1.81021	-4.09332e-05	0		0		0			1.82853	8.99699e-05	0		0		0			1.8427	0.00153265	0		0		0			1.8427	-0.000889487	0
		1.8468	0.00441223								1.8468	4.87454e-05	0		0		0			1.81423	-3.46601e-05	0		0		0			1.83259	0.000116219	0		0		0			1.8468	0.00152842	0		0		0			1.8468	-0.000852463	0
		1.85089	0.00436286								1.85089	4.88363e-05	0		0		0			1.81826	-2.92075e-05	0		0		0			1.83665	0.000141619	0		0		0			1.85089	0.00152679	0		0		0			1.85089	-0.000817548	0
		1.85499	0.00431349								1.85499	4.84093e-05	0		0		0			1.82228	-2.55621e-05	0		0		0			1.84072	0.000165707	0		0		0			1.85499	0.00152699	0		0		0			1.85499	-0.000781921	0
		1.85908	0.00349022								1.85908	4.70087e-05	0		0		0			1.8263	-2.39985e-05	0		0		0			1.84478	0.000188028	0		0		0			1.85908	0.00152844	0		0		0			1.85908	-0.000744404	0
		1.86318	0.00297017								1.86318	4.45323e-05	0		0		0			1.83033	-2.41599e-05	0		0		0			1.84884	0.000207853	0		0		0			1.86318	0.00153101	0		0		0			1.86318	-0.000706217	0
		1.86727	0.00267772								1.86727	4.12811e-05	0		0		0			1.83435	-2.54036e-05	0		0		0			1.85291	0.000223908	0		0		0			1.86727	0.00153508	0		0		0			1.86727	-0.000670326	0
		1.87137	0.00349179								1.87137	3.78636e-05	0		0		0			1.83837	-2.72228e-05	0		0		0			1.85697	0.000234436	0		0		0			1.87137	0.00154148	0		0		0			1.87137	-0.000639952	0
		1.87546	0.00359185								1.87546	3.49681e-05	0		0		0			1.84239	-2.95443e-05	0		0		0			1.86103	0.00023769	0		0		0			1.87546	0.00155129	0		0		0			1.87546	-0.000617027	0
		1.87956	0.00349818								1.87956	3.31147e-05	0		0		0			1.84642	-3.27128e-05	0		0		0			1.8651	0.000232716	0		0		0			1.87956	0.00156542	0		0		0			1.87956	-0.000601441	0
		1.88365	0.00340451								1.88365	3.25012e-05	0		0		0			1.85044	-3.71881e-05	0		0		0			1.86916	0.000219989	0		0		0			1.88365	0.00158419	0		0		0			1.88365	-0.000591508	0
		1.88775	0.00245749								1.88775	3.30013e-05	0		0		0			1.85446	-4.31605e-05	0		0		0			1.87322	0.000201504	0		0		0			1.88775	0.00160693	0		0		0			1.88775	-0.000585371	0
		1.89184	0.00297694								1.89184	3.42752e-05	0		0		0			1.85848	-5.02627e-05	0		0		0			1.87729	0.000180186	0		0		0			1.89184	0.00163185	0		0		0			1.89184	-0.00058251	0
		1.89593	0.0035714								1.89594	3.59493e-05	0		0		0			1.86251	-5.75706e-05	0		0		0			1.88135	0.00015894	0		0		0			1.89593	0.00165635	0		0		0			1.89594	-0.000584466	0
		1.90003	0.00344534								1.90003	3.77729e-05	0		0		0			1.86653	-6.39037e-05	0		0		0			1.88541	0.000139815	0		0		0			1.90003	0.00167764	0		0		0			1.90003	-0.000594375	0
		1.90412	0.00331929								1.90412	3.96574e-05	0		0		0			1.87055	-6.82308e-05	0		0		0			1.88948	0.000123627	0		0		0			1.90412	0.00169344	0		0		0			1.90413	-0.000615624	0
		1.90822	0.00257529								1.90822	4.15875e-05	0		0		0			1.87458	-6.99962e-05	0		0		0			1.89354	0.000109951	0		0		0			1.90822	0.00170262	0		0		0			1.90822	-0.000650119	0
		1.91231	0.00524068								1.91231	4.34445e-05	0		0		0			1.8786	-6.93203e-05	0		0		0			1.8976	9.7468e-05	0		0		0			1.91231	0.00170538	0		0		0			1.91232	-0.000697157	0
		1.91641	0.00523946								1.91641	4.49147e-05	0		0		0			1.88262	-6.69817e-05	0		0		0			1.90167	8.44685e-05	0		0		0			1.91641	0.00170299	0		0		0			1.91641	-0.000753101	0
		1.9205	0.00523825								1.9205	4.55852e-05	0		0		0			1.88664	-6.41616e-05	0		0		0			1.90573	6.94098e-05	0		0		0			1.9205	0.00169728	0		0		0			1.92051	-0.000812121	0
		1.9246	0.00522247								1.9246	4.52018e-05	0		0		0			1.89067	-6.20326e-05	0		0		0			1.90979	5.14877e-05	0		0		0			1.9246	0.0016901	0		0		0			1.9246	-0.000867833	0
		1.92869	0.00373193								1.92869	4.38891e-05	0		0		0			1.89469	-6.13977e-05	0		0		0			1.91386	3.10323e-05	0		0		0			1.92869	0.00168312	0		0		0			1.92869	-0.000915281	0
		1.93279	0.00386835								1.93279	4.21726e-05	0		0		0			1.89871	-6.25664e-05	0		0		0			1.91792	9.48592e-06	0		0		0			1.93279	0.00167763	0		0		0			1.93279	-0.00095231	0
		1.93688	0.00407297								1.93688	4.08059e-05	0		0		0			1.90273	-6.55486e-05	0		0		0			1.92198	-1.10762e-05	0		0		0			1.93688	0.00167429	0		0		0			1.93688	-0.000979782	0
		1.94098	0.00408535								1.94098	4.0525e-05	0		0		0			1.90676	-7.04306e-05	0		0		0			1.92605	-2.87635e-05	0		0		0			1.94098	0.00167281	0		0		0			1.94098	-0.0010004	0
		1.94507	0.00390001								1.94507	4.18541e-05	0		0		0			1.91078	-7.76159e-05	0		0		0			1.93011	-4.26002e-05	0		0		0			1.94507	0.00167193	0		0		0			1.94507	-0.00101679	0
		1.94917	0.00371468								1.94917	4.49898e-05	0		0		0			1.9148	-8.76722e-05	0		0		0			1.93418	-5.27011e-05	0		0		0			1.94917	0.00166983	0		0		0			1.94917	-0.00102969	0
		1.95326	0.00477654								1.95326	4.9745e-05	0		0		0			1.91882	-0.000100861	0		0		0			1.93824	-5.99688e-05	0		0		0			1.95326	0.00166479	0		0		0			1.95326	-0.00103712	0
		1.95736	0.00530917								1.95736	5.5584e-05	0		0		0			1.92285	-0.000116567	0		0		0			1.9423	-6.54726e-05	0		0		0			1.95736	0.00165579	0		0		0			1.95736	-0.00103508	0
		1.96145	0.0054518								1.96145	6.17539e-05	0		0		0			1.92687	-0.000133035	0		0		0			1.94637	-6.99224e-05	0		0		0			1.96145	0.00164265	0		0		0			1.96145	-0.00101976	0
		1.96555	0.00466445								1.96555	6.74732e-05	0		0		0			1.93089	-0.000147709	0		0		0			1.95043	-7.35421e-05	0		0		0			1.96555	0.00162598	0		0		0			1.96555	-0.000990207	0
		1.96964	0.00387711								1.96964	7.2114e-05	0		0		0			1.93492	-0.000158125	0		0		0			1.95449	-7.62884e-05	0		0		0			1.96964	0.00160698	0		0		0			1.96964	-0.000949162	0
		1.97374	0.0031558								1.97374	7.53521e-05	0		0		0			1.93894	-0.00016297	0		0		0			1.95856	-7.82621e-05	0		0		0			1.97374	0.0015874	0		0		0			1.97374	-0.000902613	0
		1.97783	0.00250081								1.97783	7.72771e-05	0		0		0			1.94296	-0.000162704	0		0		0			1.96262	-7.99841e-05	0		0		0			1.97783	0.00156925	0		0		0			1.97783	-0.000857525	0
		1.98193	0.00192608								1.98193	7.84103e-05	0		0		0			1.94698	-0.000159443	0		0		0			1.96668	-8.23743e-05	0		0		0			1.98193	0.0015544	0		0		0			1.98193	-0.000819526	0
		1.98602	0.00135136								1.98602	7.9559e-05	0		0		0			1.95101	-0.000155931	0		0		0			1.97075	-8.63909e-05	0		0		0			1.98602	0.00154385	0		0		0			1.98602	-0.000791787	0
		1.99012	-0.0016993								1.99012	8.15178e-05	0		0		0			1.95503	-0.000154311	0		0		0			1.97481	-9.25427e-05	0		0		0			1.99012	0.0015374	0		0		0			1.99012	-0.000775384	0
		1.99421	-0.000145661								1.99421	8.47758e-05	0		0		0			1.95905	-0.000155128	0		0		0			1.97887	-0.000100565	0		0		0			1.99421	0.00153387	0		0		0			1.99421	-0.00077047	0
		1.99831	0.000570425								1.99831	8.93971e-05	0		0		0			1.96307	-0.000157107	0		0		0			1.98294	-0.000109419	0		0		0			1.99831	0.00153176	0		0		0			1.99831	-0.000777686	0
		2.0024	0.00128651								2.0024	9.5134e-05	0		0		0			1.9671	-0.000157775	0		0		0			1.987	-0.000117619	0		0		0			2.0024	0.0015299	0		0		0			2.0024	-0.000798619	0
		2.0065	0.00178408								2.0065	0.000101613	0		0		0			1.97112	-0.000154596	0		0		0			1.99106	-0.000123724	0		0		0			2.0065	0.00152754	0		0		0			2.0065	-0.00083492	0
		2.01059	0.00293806								2.01059	0.000108465	0		0		0			1.97514	-0.000146056	0		0		0			1.99513	-0.00012675	0		0		0			2.01059	0.00152407	0		0		0			2.01059	-0.000886551	0
		2.01469	0.00284286								2.01469	0.000115372	0		0		0			1.97917	-0.000132213	0		0		0			1.99919	-0.000126331	0		0		0			2.01469	0.00151873	0		0		0			2.01469	-0.000950198	0
		2.01878	0.00274767								2.01878	0.00012211	0		0		0			1.98319	-0.000114671	0		0		0			2.00325	-0.000122639	0		0		0			2.01878	0.0015106	0		0		0			2.01878	-0.00101899	0
		2.02288	0.00208229								2.02288	0.000128586	0		0		0			1.98721	-9.60641e-05	0		0		0			2.00732	-0.000116188	0		0		0			2.02288	0.00149894	0		0		0			2.02288	-0.00108438	0
		2.02697	0.00230899								2.02697	0.000134884	0		0		0			1.99123	-7.9414e-05	0		0		0			2.01138	-0.000107599	0		0		0			2.02697	0.00148347	0		0		0			2.02697	-0.00113866	0
		2.03107	0.00228487								2.03107	0.000141171	0		0		0			1.99526	-6.74245e-05	0		0		0			2.01544	-9.73445e-05	0		0		0			2.03107	0.00146458	0		0		0			2.03107	-0.00117722	0
		2.03516	0.00226074								2.03516	0.000147523	0		0		0			1.99928	-6.18494e-05	0		0		0			2.01951	-8.54107e-05	0		0		0			2.03516	0.00144325	0		0		0			2.03516	-0.0011989	0
		2.03926	0.00208641								2.03926	0.000153762	0		0		0			2.0033	-6.31297e-05	0		0		0			2.02357	-7.11585e-05	0		0		0			2.03926	0.00142082	0		0		0			2.03926	-0.0012048	0
		2.04335	0.00181577								2.04335	0.000159411	0		0		0			2.00732	-7.04454e-05	0		0		0			2.02763	-5.34847e-05	0		0		0			2.04335	0.00139862	0		0		0			2.04335	-0.00119675	0
		2.04745	0.00113961								2.04745	0.000163806	0		0		0			2.01135	-8.21257e-05	0		0		0			2.0317	-3.13703e-05	0		0		0			2.04745	0.00137758	0		0		0			2.04745	-0.00117651	0
		2.05154	0.00086878								2.05154	0.000166281	0		0		0			2.01537	-9.60976e-05	0		0		0			2.03576	-4.52066e-06	0		0		0			2.05154	0.00135805	0		0		0			2.05154	-0.00114601	0
		2.05564	0.000734191								2.05564	0.000166382	0		0		0			2.01939	-0.000110214	0		0		0			2.03982	2.62977e-05	0		0		0			2.05564	0.00133996	0		0		0			2.05564	-0.00110824	0
		2.05973	0.000870611								2.05973	0.000164018	0		0		0			2.02342	-0.000122422	0		0		0			2.04389	5.94264e-05	0		0		0			2.05973	0.00132306	0		0		0			2.05973	-0.00106817	0
		2.06383	0.00184359								2.06383	0.000159524	0		0		0			2.02744	-0.000130962	0		0		0			2.04795	9.2774e-05	0		0		0			2.06383	0.00130728	0		0		0			2.06383	-0.0010329	0
		2.06792	0.00168634								2.06792	0.000153623	0		0		0			2.03146	-0.000134656	0		0		0			2.05201	0.000124307	0		0		0			2.06792	0.00129274	0		0		0			2.06792	-0.00101043	0
		2.07202	0.00152909								2.07202	0.000147301	0		0		0			2.03548	-0.000133183	0		0		0			2.05608	0.000152372	0		0		0			2.07202	0.00127961	0		0		0			2.07202	-0.00100736	0
		2.07611	0.000919797								2.07611	0.000141643	0		0		0			2.03951	-0.000127176	0		0		0			2.06014	0.000175863	0		0		0			2.07611	0.00126789	0		0		0			2.07611	-0.00102625	0
		2.08021	0.000785355								2.08021	0.00013761	0		0		0			2.04353	-0.000118039	0		0		0			2.0642	0.000194169	0		0		0			2.08021	0.00125735	0		0		0			2.08021	-0.00106432	0
		2.0843	0.00162243								2.0843	0.00013582	0		0		0			2.04755	-0.000107627	0		0		0			2.06827	0.000207012	0		0		0			2.0843	0.00124779	0		0		0			2.0843	-0.00111417	0
		2.08839	0.00191686								2.0884	0.000136404	0		0		0			2.05157	-9.79198e-05	0		0		0			2.07233	0.000214265	0		0		0			2.08839	0.00123929	0		0		0			2.0884	-0.00116648	0
		2.09249	0.00187302								2.09249	0.00013895	0		0		0			2.0556	-9.07007e-05	0		0		0			2.07639	0.000215928	0		0		0			2.09249	0.00123238	0		0		0			2.09249	-0.00121286	0
		2.09658	0.0018292								2.09658	0.000142629	0		0		0			2.05962	-8.71998e-05	0		0		0			2.08046	0.000212306	0		0		0			2.09658	0.00122784	0		0		0			2.09659	-0.00124796	0
		2.10068	0.00144652								2.10068	0.000146452	0		0		0			2.06364	-8.7763e-05	0		0		0			2.08452	0.000204217	0		0		0			2.10068	0.00122633	0		0		0			2.10068	-0.00127007	0
		2.10477	0.00156014								2.10477	0.000149575	0		0		0			2.06766	-9.17344e-05	0		0		0			2.08858	0.000193	0		0		0			2.10477	0.00122797	0		0		0			2.10478	-0.00128104	0
		2.10887	0.00156108								2.10887	0.000151482	0		0		0			2.07169	-9.77591e-05	0		0		0			2.09265	0.00018026	0		0		0			2.10887	0.00123203	0		0		0			2.10887	-0.00128569	0
		2.11296	0.00156201								2.11296	0.000152009	0		0		0			2.07571	-0.000104406	0		0		0			2.09671	0.000167499	0		0		0			2.11296	0.00123706	0		0		0			2.11297	-0.00129067	0
		2.11706	0.00209397								2.11706	0.000151208	0		0		0			2.07973	-0.000110761	0		0		0			2.10077	0.000155778	0		0		0			2.11706	0.00124128	0		0		0			2.11706	-0.00130275	0
		2.12115	0.00214582								2.12115	0.000149198	0		0		0			2.08376	-0.000116706	0		0		0			2.10484	0.000145534	0		0		0			2.12115	0.00124321	0		0		0			2.12115	-0.00132675	0
		2.12525	0.00219766								2.12525	0.000146059	0		0		0			2.08778	-0.000122746	0		0		0			2.1089	0.000136586	0		0		0			2.12525	0.00124214	0		0		0			2.12525	-0.00136398	0
		2.12934	0.00224436								2.12934	0.000141895	0		0		0			2.0918	-0.000129608	0		0		0			2.11296	0.000128352	0		0		0			2.12934	0.00123823	0		0		0			2.12934	-0.00141184	0
		2.13344	0.00244888								2.13344	0.000136981	0		0		0			2.09582	-0.000137831	0		0		0			2.11703	0.000120174	0		0		0			2.13344	0.00123216	0		0		0			2.13344	-0.00146454	0
		2.13753	0.00193129								2.13753	0.00013189	0		0		0			2.09985	-0.000147425	0		0		0			2.12109	0.000111596	0		0		0			2.13753	0.00122456	0		0		0			2.13753	-0.00151488	0
		2.14163	0.00141371								2.14163	0.000127417	0		0		0			2.10387	-0.000157684	0		0		0			2.12515	0.000102429	0		0		0			2.14163	0.00121566	0		0		0			2.14163	-0.00155672	0
		2.14572	0.000620595								2.14572	0.000124314	0		0		0			2.10789	-0.000167242	0		0		0			2.12922	9.26397e-05	0		0		0			2.14572	0.00120538	0		0		0			2.14572	-0.00158694	0
		2.14982	0.00139006								2.14982	0.00012294	0		0		0			2.11191	-0.000174373	0		0		0			2.13328	8.22574e-05	0		0		0			2.14982	0.00119364	0		0		0			2.14982	-0.00160616	0
		2.15391	0.00169596								2.15391	0.000123124	0		0		0			2.11594	-0.000177528	0		0		0			2.13734	7.14288e-05	0		0		0			2.15391	0.00118059	0		0		0			2.15391	-0.00161762	0
		2.15801	0.00200185								2.15801	0.000124283	0		0		0			2.11996	-0.000175861	0		0		0			2.14141	6.05822e-05	0		0		0			2.15801	0.00116661	0		0		0			2.15801	-0.00162492	0
		2.1621	0.00322161								2.1621	0.000125695	0		0		0			2.12398	-0.000169483	0		0		0			2.14547	5.05052e-05	0		0		0			2.1621	0.00115214	0		0		0			2.1621	-0.00162992	0
		2.1662	0.00333716								2.1662	0.000126709	0		0		0			2.12801	-0.000159303	0		0		0			2.14953	4.22163e-05	0		0		0			2.1662	0.00113761	0		0		0			2.1662	-0.00163215	0
		2.17029	0.00329875								2.17029	0.000126762	0		0		0			2.13203	-0.00014655	0		0		0			2.1536	3.67089e-05	0		0		0			2.17029	0.00112364	0		0		0			2.17029	-0.0016295	0
		2.17439	0.00326034								2.17439	0.000125375	0		0		0			2.13605	-0.000132349	0		0		0			2.15766	3.4795e-05	0		0		0			2.17439	0.00111109	0		0		0			2.17439	-0.00161952	0
		2.17848	0.00300147								2.17848	0.000122272	0		0		0			2.14007	-0.000117551	0		0		0			2.16173	3.71255e-05	0		0		0			2.17848	0.0011009	0		0		0			2.17848	-0.00160044	0
		2.18258	0.00252864								2.18258	0.000117612	0		0		0			2.1441	-0.000102861	0		0		0			2.16579	4.43089e-05	0		0		0			2.18258	0.00109375	0		0		0			2.18258	-0.0015717	0
		2.18667	0.0032354								2.18667	0.000112105	0		0		0			2.14812	-8.89765e-05	0		0		0			2.16985	5.68328e-05	0		0		0			2.18667	0.00108957	0		0		0			2.18667	-0.00153442	0
		2.19077	0.00336961								2.19077	0.00010681	0		0		0			2.15214	-7.66262e-05	0		0		0			2.17392	7.47302e-05	0		0		0			2.19077	0.00108742	0		0		0			2.19077	-0.00149195	0
		2.19486	0.00284907								2.19486	0.000102673	0		0		0			2.15616	-6.6437e-05	0		0		0			2.17798	9.72783e-05	0		0		0			2.19486	0.00108568	0		0		0			2.19486	-0.00145063	0
		2.19896	0.00232854								2.19896	0.000100171	0		0		0			2.16019	-5.87287e-05	0		0		0			2.18204	0.00012302	0		0		0			2.19896	0.00108258	0		0		0			2.19896	-0.0014196	0
		2.20305	0.00208099								2.20305	9.92682e-05	0		0		0			2.16421	-5.33644e-05	0		0		0			2.18611	0.000150179	0		0		0			2.20305	0.00107693	0		0		0			2.20305	-0.00140924	0
		2.20715	0.00183345								2.20715	9.96755e-05	0		0		0			2.16823	-4.96893e-05	0		0		0			2.19017	0.000177199	0		0		0			2.20715	0.00106858	0		0		0			2.20715	-0.00142807	0
		2.21124	0.000229325								2.21124	0.000101151	0		0		0			2.17225	-4.66306e-05	0		0		0			2.19423	0.00020303	0		0		0			2.21124	0.00105841	0		0		0			2.21124	-0.00147915	0
		2.21534	0.000185278								2.21534	0.000103607	0		0		0			2.17628	-4.3023e-05	0		0		0			2.1983	0.000227046	0		0		0			2.21534	0.00104791	0		0		0			2.21534	-0.00155792	0
		2.21943	0.000141231								2.21943	0.000107003	0		0		0			2.1803	-3.80667e-05	0		0		0			2.20236	0.000248709	0		0		0			2.21943	0.00103845	0		0		0			2.21943	-0.00165298	0
		2.22353	-1.52e-05								2.22353	0.00011117	0		0		0			2.18432	-3.17313e-05	0		0		0			2.20642	0.00026723	0		0		0			2.22353	0.00103094	0		0		0			2.22353	-0.00174987	0
		2.22762	0.0018036								2.22762	0.000115708	0		0		0			2.18835	-2.46819e-05	0		0		0			2.21049	0.000281396	0		0		0			2.22762	0.0010256	0		0		0			2.22762	-0.00183598	0
		2.23172	0.0026804								2.23172	0.000120001	0		0		0			2.19237	-1.79833e-05	0		0		0			2.21455	0.000289719	0		0		0			2.23172	0.00102234	0		0		0			2.23172	-0.00190426	0
		2.23581	0.00293872								2.23581	0.000123352	0		0		0			2.19639	-1.26496e-05	0		0		0			2.21861	0.000290922	0		0		0			2.23581	0.00102096	0		0		0			2.23581	-0.00195396	0
		2.23991	0.00290989								2.23991	0.000125235	0		0		0			2.20041	-9.4043e-06	0		0		0			2.22268	0.000284549	0		0		0			2.23991	0.00102129	0		0		0			2.23991	-0.00198907	0
		2.244	0.00288106								2.244	0.000125583	0		0		0			2.20444	-8.67338e-06	0		0		0			2.22674	0.000271351	0		0		0			2.244	0.00102296	0		0		0			2.244	-0.00201584	0
		2.2481	0.000940874								2.2481	0.000124911	0		0		0			2.20846	-1.05755e-05	0		0		0			2.2308	0.00025312	0		0		0			2.2481	0.00102533	0		0		0			2.2481	-0.00204048	0
		2.25219	0.00064607								2.25219	0.000124163	0		0		0			2.21248	-1.47572e-05	0		0		0			2.23487	0.000232026	0		0		0			2.25219	0.00102746	0		0		0			2.25219	-0.0020678	0
		2.25629	0.00211602								2.25629	0.000124316	0		0		0			2.2165	-2.01269e-05	0		0		0			2.23893	0.000209845	0		0		0			2.25629	0.00102851	0		0		0			2.25629	-0.00210049	0
		2.26038	0.00165439								2.26038	0.000125985	0		0		0			2.22053	-2.48395e-05	0		0		0			2.24299	0.000187536	0		0		0			2.26038	0.00102804	0		0		0			2.26038	-0.00213916	0
		2.26448	0.00119276								2.26448	0.000129285	0		0		0			2.22455	-2.6738e-05	0		0		0			2.24706	0.000165291	0		0		0			2.26448	0.00102608	0		0		0			2.26448	-0.00218301	0
		2.26857	0.000178218								2.26857	0.000133994	0		0		0			2.22857	-2.4091e-05	0		0		0			2.25112	0.000142929	0		0		0			2.26857	0.00102295	0		0		0			2.26857	-0.00223082	0
		2.27266	-0.000230299								2.27267	0.00013986	0		0		0			2.2326	-1.61845e-05	0		0		0			2.25518	0.000120347	0		0		0			2.27266	0.00101898	0		0		0			2.27267	-0.00228154	0
		2.27676	4.76e-05								2.27676	0.000146763	0		0		0			2.23662	-3.44748e-06	0		0		0			2.25925	9.78375e-05	0		0		0			2.27676	0.00101441	0		0		0			2.27676	-0.00233403	0
		2.28085	0.000158672								2.28086	0.000154623	0		0		0			2.24064	1.28969e-05	0		0		0			2.26331	7.61776e-05	0		0		0			2.28085	0.00100938	0		0		0			2.28086	-0.00238663	0
		2.28495	0.000113172								2.28495	0.000163127	0		0		0			2.24466	3.12715e-05	0		0		0			2.26737	5.64561e-05	0		0		0			2.28495	0.00100413	0		0		0			2.28495	-0.00243709	0
		2.28904	6.77e-05								2.28904	0.00017155	0		0		0			2.24869	4.99855e-05	0		0		0			2.27144	3.97415e-05	0		0		0			2.28904	0.000999059	0		0		0			2.28905	-0.00248322	0
		2.29314	-0.000134418								2.29314	0.000178864	0		0		0			2.25271	6.71973e-05	0		0		0			2.2755	2.68114e-05	0		0		0			2.29314	0.000994695	0		0		0			2.29314	-0.00252396	0
		2.29723	0.000295764								2.29723	0.000184082	0		0		0			2.25673	8.08888e-05	0		0		0			2.27956	1.80487e-05	0		0		0			2.29723	0.000991452	0		0		0			2.29724	-0.00255964	0
		2.30133	0.000321923								2.30133	0.000186617	0		0		0			2.26075	8.91538e-05	0		0		0			2.28363	1.34403e-05	0		0		0			2.30133	0.000989395	0		0		0			2.30133	-0.0025914	0
		2.30542	7.26e-05								2.30542	0.000186425	0		0		0			2.26478	9.08102e-05	0		0		0			2.28769	1.25544e-05	0		0		0			2.30542	0.000988188	0		0		0			2.30543	-0.00261993	0
		2.30952	-0.000176738								2.30952	0.00018396	0		0		0			2.2688	8.59436e-05	0		0		0			2.29175	1.44688e-05	0		0		0			2.30952	0.000987202	0		0		0			2.30952	-0.00264442	0
		2.31361	-0.000830332								2.31361	0.000180026	0		0		0			2.27282	7.59725e-05	0		0		0			2.29582	1.77444e-05	0		0		0			2.31361	0.000985704	0		0		0			2.31361	-0.00266255	0
		2.31771	-0.000868978								2.31771	0.000175623	0		0		0			2.27684	6.31188e-05	0		0		0			2.29988	2.05867e-05	0		0		0			2.31771	0.000983036	0		0		0			2.31771	-0.00267107	0
		2.3218	-0.000907624								2.3218	0.000171799	0		0		0			2.28087	4.9615e-05	0		0		0			2.30394	2.1255e-05	0		0		0			2.3218	0.000978678	0		0		0			2.3218	-0.00266733	0
		2.3259	-0.00139231								2.3259	0.000169454	0		0		0			2.28489	3.70754e-05	0		0		0			2.30801	1.86088e-05	0		0		0			2.3259	0.000972317	0		0		0			2.3259	-0.00265053	0
		2.32999	-0.00184343								2.32999	0.000169122	0		0		0			2.28891	2.6249e-05	0		0		0			2.31207	1.25905e-05	0		0		0			2.32999	0.000963869	0		0		0			2.32999	-0.00262232	0
		2.33409	-0.00145844								2.33409	0.000170794	0		0		0			2.29294	1.70647e-05	0		0		0			2.31613	4.39042e-06	0		0		0			2.33409	0.000953448	0		0		0			2.33409	-0.00258628	0
		2.33818	-0.00107344								2.33818	0.000173892	0		0		0			2.29696	8.82625e-06	0		0		0			2.3202	-3.87001e-06	0		0		0			2.33818	0.000941311	0		0		0			2.33818	-0.00254662	0
		2.34228	-0.000710748								2.34228	0.000177429	0		0		0			2.30098	5.25657e-07	0		0		0			2.32426	-9.6978e-06	0		0		0			2.34228	0.000927707	0		0		0			2.34228	-0.00250676	0
		2.34637	-0.000562849								2.34637	0.000180317	0		0		0			2.305	-8.76519e-06	0		0		0			2.32832	-1.0766e-05	0		0		0			2.34637	0.000912762	0		0		0			2.34637	-0.00246863	0
		2.35047	-0.00041495								2.35047	0.000181727	0		0		0			2.30903	-1.95425e-05	0		0		0			2.33239	-5.23431e-06	0		0		0			2.35047	0.00089651	0		0		0			2.35047	-0.00243286	0
		2.35456	-0.000414201								2.35456	0.000181323	0		0		0			2.31305	-3.1674e-05	0		0		0			2.33645	8.08207e-06	0		0		0			2.35456	0.000879097	0		0		0			2.35456	-0.00239964	0
		2.35866	-0.000413452								2.35866	0.000179268	0		0		0			2.31707	-4.44368e-05	0		0		0			2.34051	2.95025e-05	0		0		0			2.35866	0.000861021	0		0		0			2.35866	-0.00236956	0
		2.36275	-0.000819236								2.36275	0.000176059	0		0		0			2.32109	-5.68165e-05	0		0		0			2.34458	5.8212e-05	0		0		0			2.36275	0.000843195	0		0		0			2.36275	-0.00234368	0
		2.36685	-0.0013374								2.36685	0.000172354	0		0		0			2.32512	-6.78558e-05	0		0		0			2.34864	9.21055e-05	0		0		0			2.36685	0.00082662	0		0		0			2.36685	-0.00232274	0
		2.37094	-0.000330718								2.37094	0.000168856	0		0		0			2.32914	-7.69277e-05	0		0		0			2.3527	0.000128006	0		0		0			2.37094	0.000811877	0		0		0			2.37094	-0.00230623	0
		2.37504	-0.000210963								2.37504	0.000166223	0		0		0			2.33316	-8.38966e-05	0		0		0			2.35677	0.000162282	0		0		0			2.37504	0.000798686	0		0		0			2.37504	-0.002292	0
		2.37913	-0.000692946								2.37913	0.000164916	0		0		0			2.33719	-8.90397e-05	0		0		0			2.36083	0.000191678	0		0		0			2.37913	0.00078589	0		0		0			2.37913	-0.00227676	0
		2.38323	-0.00117493								2.38323	0.000165018	0		0		0			2.34121	-9.28435e-05	0		0		0			2.36489	0.000214	0		0		0			2.38323	0.00077207	0		0		0			2.38323	-0.00225779	0
		2.38732	-0.000631848								2.38732	0.000166211	0		0		0			2.34523	-9.57904e-05	0		0		0			2.36896	0.000228449	0		0		0			2.38732	0.000756366	0		0		0			2.38732	-0.00223519	0
		2.39142	-8.88e-05								2.39142	0.000167958	0		0		0			2.34925	-9.82275e-05	0		0		0			2.37302	0.000235454	0		0		0			2.39142	0.00073898	0		0		0			2.39142	-0.00221371	0
		2.39551	0.000295942								2.39551	0.000169768	0		0		0			2.35328	-0.000100331	0		0		0			2.37708	0.000236181	0		0		0			2.39551	0.00072103	0		0		0			2.39551	-0.00220282	0
		2.39961	0.000633452								2.39961	0.000171363	0		0		0			2.3573	-0.000102118	0		0		0			2.38115	0.000232007	0		0		0			2.39961	0.000703812	0		0		0			2.39961	-0.00221431	0
		2.4037	0.000749348								2.4037	0.000172702	0		0		0			2.36132	-0.000103531	0		0		0			2.38521	0.000224182	0		0		0			2.4037	0.000688012	0		0		0			2.4037	-0.00225785	0
		2.4078	0.000547478								2.4078	0.000173933	0		0		0			2.36534	-0.000104522	0		0		0			2.38928	0.000213732	0		0		0			2.4078	0.000673325	0		0		0			2.4078	-0.00233682	0
		2.41189	0.000345608								2.41189	0.000175314	0		0		0			2.36937	-0.000105099	0		0		0			2.39334	0.000201446	0		0		0			2.41189	0.000658696	0		0		0			2.41189	-0.00244523	0
		2.41599	0.00030141								2.41599	0.000177082	0		0		0			2.37339	-0.000105303	0		0		0			2.3974	0.000187853	0		0		0			2.41599	0.000643008	0		0		0			2.41599	-0.00256834	0
		2.42008	0.000424083								2.42008	0.00017932	0		0		0			2.37741	-0.000105144	0		0		0			2.40147	0.000173222	0		0		0			2.42008	0.00062582	0		0		0			2.42008	-0.00268639	0
		2.42418	0.000353425								2.42418	0.000181857	0		0		0			2.38143	-0.000104495	0		0		0			2.40553	0.000157673	0		0		0			2.42418	0.000607672	0		0		0			2.42418	-0.0027803	0
		2.42827	0.000282766								2.42827	0.000184345	0		0		0			2.38546	-0.000103062	0		0		0			2.40959	0.000141401	0		0		0			2.42827	0.000589866	0		0		0			2.42827	-0.00283732	0
		2.43237	2.93e-05								2.43237	0.000186452	0		0		0			2.38948	-0.000100513	0		0		0			2.41366	0.000124861	0		0		0			2.43237	0.000573875	0		0		0			2.43237	-0.00285425	0
		2.43646	-0.000224236								2.43646	0.000188041	0		0		0			2.3935	-9.65846e-05	0		0		0			2.41772	0.000108829	0		0		0			2.43646	0.000560749	0		0		0			2.43646	-0.00283682	0
		2.44056	-0.0010927								2.44056	0.000189186	0		0		0			2.39753	-9.12454e-05	0		0		0			2.42178	9.43395e-05	0		0		0			2.44056	0.000550818	0		0		0			2.44056	-0.00279607	0
		2.44465	-0.00134129								2.44465	0.000190065	0		0		0			2.40155	-8.47264e-05	0		0		0			2.42585	8.26787e-05	0		0		0			2.44465	0.000543646	0		0		0			2.44465	-0.00274392	0
		2.44875	-0.00103236								2.44875	0.000190816	0		0		0			2.40557	-7.74937e-05	0		0		0			2.42991	7.51813e-05	0		0		0			2.44875	0.000538248	0		0		0			2.44875	-0.00269022	0
		2.45284	-0.0009932								2.45284	0.000191522	0		0		0			2.40959	-7.02247e-05	0		0		0			2.43397	7.29685e-05	0		0		0			2.45284	0.000533504	0		0		0			2.45284	-0.00264185	0
		2.45694	-0.000954036								2.45694	0.000192304	0		0		0			2.41362	-6.37963e-05	0		0		0			2.43804	7.65222e-05	0		0		0			2.45694	0.000528697	0		0		0			2.45694	-0.0026031	0
		2.46103	-0.000208177								2.46103	0.00019341	0		0		0			2.41764	-5.91522e-05	0		0		0			2.4421	8.52954e-05	0		0		0			2.46103	0.000523911	0		0		0			2.46103	-0.00257619	0
		2.46512	-3.45e-05								2.46513	0.000195181	0		0		0			2.42166	-5.70558e-05	0		0		0			2.44616	9.75124e-05	0		0		0			2.46512	0.00051998	0		0		0			2.46513	-0.00256097	0
		2.46922	-9.66e-05								2.46922	0.000197922	0		0		0			2.42568	-5.77904e-05	0		0		0			2.45023	0.000110386	0		0		0			2.46922	0.000517916	0		0		0			2.46922	-0.00255431	0
		2.47331	-0.000158797								2.47331	0.000201722	0		0		0			2.42971	-6.09536e-05	0		0		0			2.45429	0.000120674	0		0		0			2.47331	0.000518169	0		0		0			2.47332	-0.00254954	0
		2.47741	-0.00124325								2.47741	0.000206401	0		0		0			2.43373	-6.5528e-05	0		0		0			2.45835	0.000125467	0		0		0			2.47741	0.000520288	0		0		0			2.47741	-0.00253757	0
		2.4815	-0.0013777								2.4815	0.000211607	0		0		0			2.43775	-7.02287e-05	0		0		0			2.46242	0.000122884	0		0		0			2.4815	0.000523273	0		0		0			2.48151	-0.00250969	0
		2.4856	-0.00180597								2.4856	0.000216948	0		0		0			2.44178	-7.39476e-05	0		0		0			2.46648	0.000112523	0		0		0			2.4856	0.000526293	0		0		0			2.4856	-0.00246093	0
		2.48969	-0.00223425								2.48969	0.00022212	0		0		0			2.4458	-7.61141e-05	0		0		0			2.47054	9.54957e-05	0		0		0			2.48969	0.000529162	0		0		0			2.4897	-0.00239211	0
		2.49379	-0.00205214								2.49379	0.000226935	0		0		0			2.44982	-7.67618e-05	0		0		0			2.47461	7.40472e-05	0		0		0			2.49379	0.00053222	0		0		0			2.49379	-0.00230958	0
		2.49788	-0.00209548								2.49788	0.000231242	0		0		0			2.45384	-7.63476e-05	0		0		0			2.47867	5.09679e-05	0		0		0			2.49788	0.000535684	0		0		0			2.49789	-0.00222321	0
		2.50198	-0.00213882								2.50198	0.000234803	0		0		0			2.45787	-7.54561e-05	0		0		0			2.48273	2.88985e-05	0		0		0			2.50198	0.000539094	0		0		0			2.50198	-0.00214395	0
		2.50607	-0.00284068								2.50607	0.000237212	0		0		0			2.46189	-7.45518e-05	0		0		0			2.4868	9.80638e-06	0		0		0			2.50607	0.000541344	0		0		0			2.50607	-0.00208169	0
		2.51017	-0.00261374								2.51017	0.000237949	0		0		0			2.46591	-7.3908e-05	0		0		0			2.49086	-5.21425e-06	0		0		0			2.51017	0.000541261	0		0		0			2.51017	-0.00204341	0
		2.51426	-0.00238679								2.51426	0.000236599	0		0		0			2.46993	-7.36527e-05	0		0		0			2.49492	-1.58171e-05	0		0		0			2.51426	0.000538331	0		0		0			2.51426	-0.00203183	0
		2.51836	-0.0022277								2.51836	0.000233138	0		0		0			2.47396	-7.38506e-05	0		0		0			2.49899	-2.21297e-05	0		0		0			2.51836	0.000532978	0		0		0			2.51836	-0.00204455	0
		2.52245	-0.00166242								2.52245	0.000228105	0		0		0			2.47798	-7.45595e-05	0		0		0			2.50305	-2.45681e-05	0		0		0			2.52245	0.000526301	0		0		0			2.52245	-0.00207484	0
		2.52655	-0.00162717								2.52655	0.000222513	0		0		0			2.482	-7.58241e-05	0		0		0			2.50711	-2.38168e-05	0		0		0			2.52655	0.000519533	0		0		0			2.52655	-0.0021141	0
		2.53064	-0.00159192								2.53064	0.000217508	0		0		0			2.48602	-7.75904e-05	0		0		0			2.51118	-2.08828e-05	0		0		0			2.53064	0.000513594	0		0		0			2.53064	-0.002155	0
		2.53474	-0.00173183								2.53474	0.000213958	0		0		0			2.49005	-7.96473e-05	0		0		0			2.51524	-1.70219e-05	0		0		0			2.53474	0.000509112	0		0		0			2.53474	-0.00219374	0
		2.53883	-0.00187173								2.53883	0.000212163	0		0		0			2.49407	-8.16225e-05	0		0		0			2.5193	-1.34428e-05	0		0		0			2.53883	0.000506625	0		0		0			2.53883	-0.00223093	0
		2.54293	-0.00224281								2.54293	0.000211806	0		0		0			2.49809	-8.31217e-05	0		0		0			2.52337	-1.07971e-05	0		0		0			2.54293	0.000506706	0		0		0			2.54293	-0.0022709	0
		2.54702	-0.00321466								2.54702	0.000212147	0		0		0			2.50212	-8.39148e-05	0		0		0			2.52743	-8.70592e-06	0		0		0			2.54702	0.000509723	0		0		0			2.54702	-0.00232003	0
		2.55112	-0.00384575								2.55112	0.000212331	0		0		0			2.50614	-8.39877e-05	0		0		0			2.53149	-5.61453e-06	0		0		0			2.55112	0.00051552	0		0		0			2.55112	-0.00238478	0
		2.55521	-0.00447685								2.55521	0.000211668	0		0		0			2.51016	-8.34521e-05	0		0		0			2.53556	8.02541e-07	0		0		0			2.55521	0.000523321	0		0		0			2.55521	-0.00246942	0
		2.55931	-0.00323511								2.55931	0.000209835	0		0		0			2.51418	-8.24187e-05	0		0		0			2.53962	1.27982e-05	0		0		0			2.55931	0.000532007	0		0		0			2.55931	-0.0025741	0
		2.5634	-0.00188365								2.5634	0.00020693	0		0		0			2.51821	-8.094e-05	0		0		0			2.54368	3.15993e-05	0		0		0			2.5634	0.000540539	0		0		0			2.5634	-0.00269405	0
		2.5675	-0.00123571								2.5675	0.000203401	0		0		0			2.52223	-7.90725e-05	0		0		0			2.54775	5.68192e-05	0		0		0			2.5675	0.00054827	0		0		0			2.5675	-0.00282045	0
		2.57159	-0.00139653								2.57159	0.000199861	0		0		0			2.52625	-7.69448e-05	0		0		0			2.55181	8.66062e-05	0		0		0			2.57159	0.000554896	0		0		0			2.57159	-0.0029429	0
		2.57569	-0.00155736								2.57569	0.000196896	0		0		0			2.53027	-7.47212e-05	0		0		0			2.55587	0.000118435	0		0		0			2.57569	0.000560281	0		0		0			2.57569	-0.00305244	0
		2.57978	-0.00191896								2.57978	0.000194911	0		0		0			2.5343	-7.2453e-05	0		0		0			2.55994	0.000150082	0		0		0			2.57978	0.000564403	0		0		0			2.57978	-0.0031438	0
		2.58388	-0.00236997								2.58388	0.000194046	0		0		0			2.53832	-6.99051e-05	0		0		0			2.564	0.000180242	0		0		0			2.58388	0.000567417	0		0		0			2.58388	-0.00321618	0
		2.58797	-0.00226161								2.58797	0.000194152	0		0		0			2.54234	-6.65657e-05	0		0		0			2.56806	0.000208464	0		0		0			2.58797	0.000569776	0		0		0			2.58797	-0.00327214	0
		2.59207	-0.00224628								2.59207	0.000194859	0		0		0			2.54637	-6.19186e-05	0		0		0			2.57213	0.000234508	0		0		0			2.59207	0.00057221	0		0		0			2.59207	-0.00331591	0
		2.59616	-0.00223095								2.59616	0.000195708	0		0		0			2.55039	-5.5846e-05	0		0		0			2.57619	0.000257671	0		0		0			2.59616	0.000575517	0		0		0			2.59616	-0.00335166	0
		2.60026	-0.00162549								2.60026	0.000196266	0		0		0			2.55441	-4.88822e-05	0		0		0			2.58025	0.000276531	0		0		0			2.60026	0.000580328	0		0		0			2.60026	-0.00338228	0
		2.60435	-0.00164365								2.60435	0.00019627	0		0		0			2.55843	-4.20853e-05	0		0		0			2.58432	0.000289293	0		0		0			2.60435	0.000586812	0		0		0			2.60435	-0.00340915	0
		2.60845	-0.0016618								2.60845	0.000195699	0		0		0			2.56246	-3.66e-05	0		0		0			2.58838	0.000294432	0		0		0			2.60845	0.000594488	0		0		0			2.60845	-0.00343224	0
		2.61254	-0.00297316								2.61254	0.000194854	0		0		0			2.56648	-3.31967e-05	0		0		0			2.59244	0.000291312	0		0		0			2.61254	0.000602243	0		0		0			2.61254	-0.00345114	0
		2.61664	-0.00310769								2.61664	0.000194338	0		0		0			2.5705	-3.20901e-05	0		0		0			2.59651	0.000280502	0		0		0			2.61664	0.000608475	0		0		0			2.61664	-0.00346618	0
		2.62073	-0.00324223								2.62073	0.000194923	0		0		0			2.57452	-3.30134e-05	0		0		0			2.60057	0.000263678	0		0		0			2.62073	0.000611493	0		0		0			2.62073	-0.00347924	0
		2.62483	-0.00358046								2.62483	0.000197278	0		0		0			2.57855	-3.52679e-05	0		0		0			2.60464	0.000243179	0		0		0			2.62483	0.000609988	0		0		0			2.62483	-0.00349371	0
		2.62892	-0.00347774								2.62892	0.000201714	0		0		0			2.58257	-3.77106e-05	0		0		0			2.6087	0.000221375	0		0		0			2.62892	0.000603438	0		0		0			2.62892	-0.00351361	0
		2.63302	-0.00347105								2.63302	0.000208088	0		0		0			2.58659	-3.88601e-05	0		0		0			2.61276	0.000200031	0		0		0			2.63302	0.000592177	0		0		0			2.63302	-0.00354209	0
		2.63711	-0.00351237								2.63711	0.000215901	0		0		0			2.59061	-3.73187e-05	0		0		0			2.61683	0.000179952	0		0		0			2.63711	0.000577107	0		0		0			2.63711	-0.00357964	0
		2.64121	-0.00355369								2.64121	0.000224514	0		0		0			2.59464	-3.24297e-05	0		0		0			2.62089	0.000161002	0		0		0			2.64121	0.000559189	0		0		0			2.64121	-0.00362286	0
		2.6453	-0.00269426								2.6453	0.00023333	0		0		0			2.59866	-2.46729e-05	0		0		0			2.62495	0.000142442	0		0		0			2.6453	0.00053907	0		0		0			2.6453	-0.00366486	0
		2.6494	-0.00260298								2.6494	0.000241826	0		0		0			2.60268	-1.54439e-05	0		0		0			2.62902	0.000123485	0		0		0			2.6494	0.000517065	0		0		0			2.6494	-0.00369739	0
		2.65349	-0.00192417								2.65349	0.000249491	0		0		0			2.60671	-6.39181e-06	0		0		0			2.63308	0.000103857	0		0		0			2.65349	0.000493417	0		0		0			2.65349	-0.00371385	0
		2.65758	-0.000544214								2.65759	0.000255757	0		0		0			2.61073	1.20493e-06	0		0		0			2.63714	8.40593e-05	0		0		0			2.65758	0.00046849	0		0		0			2.65759	-0.00371163	0
		2.66168	-0.000464003								2.66168	0.000260024	0		0		0			2.61475	6.67288e-06	0		0		0			2.64121	6.51894e-05	0		0		0			2.66168	0.000442764	0		0		0			2.66168	-0.00369255	0
		2.66577	-0.000457039								2.66577	0.000261826	0		0		0			2.61877	9.77555e-06	0		0		0			2.64527	4.83993e-05	0		0		0			2.66577	0.000416694	0		0		0			2.66578	-0.00366151	0
		2.66987	-0.00108593								2.66987	0.000261009	0		0		0			2.6228	1.05206e-05	0		0		0			2.64933	3.43425e-05	0		0		0			2.66987	0.000390647	0		0		0			2.66987	-0.00362441	0
		2.67396	-0.00171483								2.67396	0.000257821	0		0		0			2.62682	9.07507e-06	0		0		0			2.6534	2.29375e-05	0		0		0			2.67396	0.000365029	0		0		0			2.67397	-0.00358642	0
		2.67806	-0.00196289								2.67806	0.000252726	0		0		0			2.63084	5.70555e-06	0		0		0			2.65746	1.36178e-05	0		0		0			2.67806	0.000340419	0		0		0			2.67806	-0.0035507	0
		2.68215	-0.0019845								2.68215	0.000246159	0		0		0			2.63486	6.75931e-07	0		0		0			2.66152	5.75976e-06	0		0		0			2.68215	0.000317511	0		0		0			2.68216	-0.00351813	0
		2.68625	-0.0020061								2.68625	0.000238393	0		0		0			2.63889	-5.76501e-06	0		0		0			2.66559	-1.02728e-06	0		0		0			2.68625	0.000296864	0		0		0			2.68625	-0.00348737	0
		2.69034	-0.00313517								2.69034	0.000229632	0		0		0			2.64291	-1.32949e-05	0		0		0			2.66965	-6.90212e-06	0		0		0			2.69034	0.000278645	0		0		0			2.69035	-0.00345575	0
		2.69444	-0.00275046								2.69444	0.0002202	0		0		0			2.64693	-2.13251e-05	0		0		0			2.67371	-1.20311e-05	0		0		0			2.69444	0.000262638	0		0		0			2.69444	-0.00342055	0
		2.69853	-0.00173213								2.69853	0.000210617	0		0		0			2.65096	-2.89367e-05	0		0		0			2.67778	-1.68212e-05	0		0		0			2.69853	0.000248479	0		0		0			2.69853	-0.00338028	0
		2.70263	-0.00151118								2.70263	0.000201493	0		0		0			2.65498	-3.51163e-05	0		0		0			2.68184	-2.19228e-05	0		0		0			2.70263	0.000235942	0		0		0			2.70263	-0.0033353	0
		2.70672	-0.00156398								2.70672	0.000193335	0		0		0			2.659	-3.90156e-05	0		0		0			2.6859	-2.79259e-05	0		0		0			2.70672	0.000225098	0		0		0			2.70672	-0.00328722	0
		2.71082	-0.00161678								2.71082	0.000186452	0		0		0			2.66302	-4.0171e-05	0		0		0			2.68997	-3.49099e-05	0		0		0			2.71082	0.000216238	0		0		0			2.71082	-0.0032377	0
		2.71491	-0.00290239								2.71491	0.000180964	0		0		0			2.66705	-3.85518e-05	0		0		0			2.69403	-4.21123e-05	0		0		0			2.71491	0.000209615	0		0		0			2.71491	-0.0031872	0
		2.71901	-0.00387422								2.71901	0.000176879	0		0		0			2.67107	-3.4439e-05	0		0		0			2.69809	-4.79289e-05	0		0		0			2.71901	0.000205166	0		0		0			2.71901	-0.00313422	0
		2.7231	-0.00310585								2.7231	0.000174159	0		0		0			2.67509	-2.82583e-05	0		0		0			2.70216	-5.02897e-05	0		0		0			2.7231	0.000202403	0		0		0			2.7231	-0.00307566	0
		2.7272	-0.00204781								2.7272	0.000172748	0		0		0			2.67911	-2.04298e-05	0		0		0			2.70622	-4.72804e-05	0		0		0			2.7272	0.000200596	0		0		0			2.7272	-0.00300805	0
		2.73129	-0.00174929								2.73129	0.000172508	0		0		0			2.68314	-1.12675e-05	0		0		0			2.71028	-3.78237e-05	0		0		0			2.73129	0.000199036	0		0		0			2.73129	-0.00292941	0
		2.73539	-0.0016002								2.73539	0.000173161	0		0		0			2.68716	-9.50281e-07	0		0		0			2.71435	-2.22966e-05	0		0		0			2.73539	0.000197159	0		0		0			2.73539	-0.00284088	0
		2.73948	-0.00219301								2.73948	0.000174245	0		0		0			2.69118	1.04269e-05	0		0		0			2.71841	-2.80889e-06	0		0		0			2.73948	0.000194504	0		0		0			2.73948	-0.00274718	0
		2.74358	-0.00278583								2.74358	0.000175112	0		0		0			2.6952	2.27002e-05	0		0		0			2.72247	1.72164e-05	0		0		0			2.74358	0.00019069	0		0		0			2.74358	-0.00265525	0
		2.74767	-0.00650919								2.74767	0.000174985	0		0		0			2.69923	3.54536e-05	0		0		0			2.72654	3.42193e-05	0		0		0			2.74767	0.000185528	0		0		0			2.74767	-0.0025715	0
		2.75177	-0.00544765								2.75177	0.000173077	0		0		0			2.70325	4.78949e-05	0		0		0			2.7306	4.59632e-05	0		0		0			2.75177	0.000179215	0		0		0			2.75177	-0.002499	0
		2.75586	-0.00328994								2.75586	0.000168766	0		0		0			2.70727	5.88538e-05	0		0		0			2.73466	5.24885e-05	0		0		0			2.75586	0.000172327	0		0		0			2.75586	-0.00243618	0
		2.75996	-0.00222077								2.75996	0.000161821	0		0		0			2.7113	6.69811e-05	0		0		0			2.73873	5.59024e-05	0		0		0			2.75996	0.000165528	0		0		0			2.75996	-0.0023782	0
		2.76405	-0.00191141								2.76405	0.000152568	0		0		0			2.71532	7.11625e-05	0		0		0			2.74279	5.91168e-05	0		0		0			2.76405	0.000159268	0		0		0			2.76405	-0.00231982	0
		2.76815	-0.00160205								2.76815	0.000141966	0		0		0			2.71934	7.09802e-05	0		0		0			2.74685	6.43869e-05	0		0		0			2.76815	0.000153569	0		0		0			2.76815	-0.00225802	0
		2.77224	-0.00155619								2.77224	0.000131397	0		0		0			2.72336	6.69602e-05	0		0		0			2.75092	7.24547e-05	0		0		0			2.77224	0.000148204	0		0		0			2.77224	-0.00219278	0
		2.77634	-0.00163421								2.77634	0.00012228	0		0		0			2.72739	6.03991e-05	0		0		0			2.75498	8.2587e-05	0		0		0			2.77634	0.000142977	0		0		0			2.77634	-0.00212574	0
		2.78043	-0.00171223								2.78043	0.000115617	0		0		0			2.73141	5.27723e-05	0		0		0			2.75904	9.31719e-05	0		0		0			2.78043	0.000137907	0		0		0			2.78043	-0.002058	0
		2.78453	-0.00195973								2.78453	0.000111694	0		0		0			2.73543	4.50651e-05	0		0		0			2.76311	0.000102406	0		0		0			2.78453	0.00013316	0		0		0			2.78453	-0.00198863	0
		2.78862	-0.00110101								2.78862	0.000110113	0		0		0			2.73945	3.73965e-05	0		0		0			2.76717	0.000108796	0		0		0			2.78862	0.000128838	0		0		0			2.78862	-0.0019148	0
		2.79272	-0.00117004								2.79272	0.000110098	0		0		0			2.74348	2.9128e-05	0		0		0			2.77123	0.000111401	0		0		0			2.79272	0.000124873	0		0		0			2.79272	-0.00183345	0
		2.79681	-0.00123908								2.79681	0.000110867	0		0		0			2.7475	1.94111e-05	0		0		0			2.7753	0.000109961	0		0		0			2.79681	0.000121074	0		0		0			2.79681	-0.00174369	0
		2.80091	-0.00179701								2.80091	0.000111865	0		0		0			2.75152	7.87809e-06	0		0		0			2.77936	0.000104917	0		0		0			2.80091	0.000117258	0		0		0			2.80091	-0.00164845	0
		2.805	-0.00152553								2.805	0.000112778	0		0		0			2.75555	-4.91632e-06	0		0		0			2.78342	9.73619e-05	0		0		0			2.805	0.000113342	0		0		0			2.805	-0.00155413	0
		2.8091	-0.00144546								2.8091	0.000113453	0		0		0			2.75957	-1.75721e-05	0		0		0			2.78749	8.88535e-05	0		0		0			2.8091	0.000109353	0		0		0			2.8091	-0.00146864	0
		2.81319	-0.00136538								2.81319	0.000113793	0		0		0			2.76359	-2.84215e-05	0		0		0			2.79155	8.10351e-05	0		0		0			2.81319	0.000105352	0		0		0			2.81319	-0.00139917	0
		2.81729	-0.00151706								2.81729	0.000113717	0		0		0			2.76761	-3.62543e-05	0		0		0			2.79561	7.51873e-05	0		0		0			2.81729	0.000101449	0		0		0			2.81729	-0.0013499	0
		2.82138	-0.00166874								2.82138	0.000113147	0		0		0			2.77164	-4.07662e-05	0		0		0			2.79968	7.18898e-05	0		0		0			2.82138	9.78122e-05	0		0		0			2.82138	-0.00132173	0
		2.82548	-0.00210863								2.82548	0.000111993	0		0		0			2.77566	-4.25421e-05	0		0		0			2.80374	7.0949e-05	0		0		0			2.82548	9.47207e-05	0		0		0			2.82548	-0.00131268	0
		2.82957	-0.0052677								2.82957	0.000110159	0		0		0			2.77968	-4.27095e-05	0		0		0			2.8078	7.16071e-05	0		0		0			2.82957	9.25962e-05	0		0		0			2.82957	-0.00131923	0
		2.83367	-0.00617403								2.83367	0.000107507	0		0		0			2.7837	-4.25594e-05	0		0		0			2.81187	7.28902e-05	0		0		0			2.83367	9.19633e-05	0		0		0			2.83367	-0.00133782	0
		2.83776	-0.00296377								2.83776	0.00010377	0		0		0			2.78773	-4.32824e-05	0		0		0			2.81593	7.39759e-05	0		0		0			2.83776	9.33352e-05	0		0		0			2.83776	-0.00136587	0
		2.84185	-0.00286127								2.84186	9.84502e-05	0		0		0			2.79175	-4.58602e-05	0		0		0			2.81999	7.44686e-05	0		0		0			2.84185	9.70877e-05	0		0		0			2.84186	-0.00140233	0
		2.84595	-0.00297752								2.84595	9.08216e-05	0		0		0			2.79577	-5.09955e-05	0		0		0			2.82406	7.44999e-05	0		0		0			2.84595	0.000103354	0		0		0			2.84595	-0.00144754	0
		2.85004	-0.00309378								2.85005	8.01259e-05	0		0		0			2.79979	-5.89687e-05	0		0		0			2.82812	7.4604e-05	0		0		0			2.85004	0.000111897	0		0		0			2.85005	-0.00150269	0
		2.85414	-0.00334416								2.85414	6.59349e-05	0		0		0			2.80382	-6.9434e-05	0		0		0			2.83219	7.54143e-05	0		0		0			2.85414	0.000122022	0		0		0			2.85414	-0.00156874	0
		2.85823	-0.00397629								2.85823	4.85062e-05	0		0		0			2.80784	-8.12862e-05	0		0		0			2.83625	7.72908e-05	0		0		0			2.85823	0.00013264	0		0		0			2.85824	-0.00164566	0
		2.86233	-0.00417845								2.86233	2.89142e-05	0		0		0			2.81186	-9.27678e-05	0		0		0			2.84031	8.00654e-05	0		0		0			2.86233	0.000142485	0		0		0			2.86233	-0.00173206	0
		2.86642	-0.00426798								2.86642	8.92443e-06	0		0		0			2.81589	-0.000101833	0		0		0			2.84438	8.29993e-05	0		0		0			2.86642	0.000150501	0		0		0			2.86643	-0.00182577	0
		2.87052	-0.0043575								2.87052	-9.34014e-06	0		0		0			2.81991	-0.000106657	0		0		0			2.84844	8.4976e-05	0		0		0			2.87052	0.000156202	0		0		0			2.87052	-0.00192436	0
		2.87461	-0.00442423								2.87461	-2.38362e-05	0		0		0			2.82393	-0.000106121	0		0		0			2.8525	8.48128e-05	0		0		0			2.87461	0.000159815	0		0		0			2.87462	-0.00202586	0
		2.87871	-0.00596012								2.87871	-3.30644e-05	0		0		0			2.82795	-0.000100107	0		0		0			2.85657	8.15794e-05	0		0		0			2.87871	0.000162087	0		0		0			2.87871	-0.00212914	0
		2.8828	-0.00618485								2.8828	-3.64381e-05	0		0		0			2.83198	-8.95037e-05	0		0		0			2.86063	7.48747e-05	0		0		0			2.8828	0.000163966	0		0		0			2.88281	-0.00223426	0
		2.8869	-0.00476074								2.8869	-3.43835e-05	0		0		0			2.836	-7.59791e-05	0		0		0			2.86469	6.49119e-05	0		0		0			2.8869	0.000166278	0		0		0			2.8869	-0.00234263	0
		2.89099	-0.00466823								2.89099	-2.80504e-05	0		0		0			2.84002	-6.15175e-05	0		0		0			2.86876	5.24452e-05	0		0		0			2.89099	0.000169524	0		0		0			2.89099	-0.00245642	0
		2.89509	-0.00489308								2.89509	-1.88e-05	0		0		0			2.84404	-4.79525e-05	0		0		0			2.87282	3.86943e-05	0		0		0			2.89509	0.000173906	0		0		0			2.89509	-0.00257692	0
		2.89918	-0.00511793								2.89918	-7.7822e-06	0		0		0			2.84807	-3.66362e-05	0		0		0			2.87688	2.53037e-05	0		0		0			2.89918	0.000179529	0		0		0			2.89918	-0.00270168	0
		2.90328	-0.00572646								2.90328	4.15726e-06	0		0		0			2.85209	-2.83561e-05	0		0		0			2.88095	1.44484e-05	0		0		0			2.90328	0.000186585	0		0		0			2.90328	-0.00282229	0
		2.90737	-0.00561421								2.90737	1.62819e-05	0		0		0			2.85611	-2.34521e-05	0		0		0			2.88501	8.85642e-06	0		0		0			2.90737	0.000195363	0		0		0			2.90737	-0.00292488	0
		2.91147	-0.00531935								2.91147	2.76989e-05	0		0		0			2.86014	-2.20375e-05	0		0		0			2.88907	1.14616e-05	0		0		0			2.91147	0.000206022	0		0		0			2.91147	-0.00299468	0
		2.91556	-0.00525064								2.91556	3.72879e-05	0		0		0			2.86416	-2.41621e-05	0		0		0			2.89314	2.45596e-05	0		0		0			2.91556	0.000218329	0		0		0			2.91556	-0.0030224	0
		2.91966	-0.00475245								2.91966	4.38928e-05	0		0		0			2.86818	-2.98327e-05	0		0		0			2.8972	4.87806e-05	0		0		0			2.91966	0.000231465	0		0		0			2.91966	-0.00300876	0
		2.92375	-0.00287815								2.92375	4.67011e-05	0		0		0			2.8722	-3.88877e-05	0		0		0			2.90126	8.24578e-05	0		0		0			2.92375	0.000244132	0		0		0			2.92375	-0.00296372	0
		2.92785	-0.00264875								2.92785	4.55859e-05	0		0		0			2.87623	-5.08586e-05	0		0		0			2.90533	0.000121835	0		0		0			2.92785	0.000254936	0		0		0			2.92785	-0.00290133	0
		2.93194	-0.00264763								2.93194	4.12781e-05	0		0		0			2.88025	-6.50031e-05	0		0		0			2.90939	0.000162062	0		0		0			2.93194	0.000262881	0		0		0			2.93194	-0.00283422	0
		2.93604	-0.00264664								2.93604	3.52828e-05	0		0		0			2.88427	-8.05151e-05	0		0		0			2.91345	0.000198494	0		0		0			2.93604	0.000267682	0		0		0			2.93604	-0.00277054	0
		2.94013	-0.00485991								2.94013	2.96012e-05	0		0		0			2.88829	-9.68063e-05	0		0		0			2.91752	0.000227686	0		0		0			2.94013	0.000269723	0		0		0			2.94013	-0.00271415	0
		2.94423	-0.00580867								2.94423	2.63414e-05	0		0		0			2.89232	-0.000113653	0		0		0			2.92158	0.000247817	0		0		0			2.94423	0.000269712	0		0		0			2.94423	-0.0026663	0
		2.94832	-0.00583025								2.94832	2.72935e-05	0		0		0			2.89634	-0.000131103	0		0		0			2.92564	0.000258566	0		0		0			2.94832	0.000268298	0		0		0			2.94832	-0.00262712	0
		2.95242	-0.00555783								2.95242	3.35412e-05	0		0		0			2.90036	-0.000149198	0		0		0			2.92971	0.000260669	0		0		0			2.95242	0.000265898	0		0		0			2.95242	-0.00259598	0
		2.95651	-0.00427537								2.95651	4.51877e-05	0		0		0			2.90438	-0.000167674	0		0		0			2.93377	0.000255332	0		0		0			2.95651	0.00026276	0		0		0			2.95651	-0.00257161	0
		2.96061	-0.00383063								2.96061	6.1277e-05	0		0		0			2.90841	-0.000185789	0		0		0			2.93783	0.000243698	0		0		0			2.96061	0.000259159	0		0		0			2.96061	-0.00255265	0
		2.9647	-0.0040592								2.9647	8.00218e-05	0		0		0			2.91243	-0.000202395	0		0		0			2.9419	0.000226611	0		0		0			2.9647	0.000255466	0		0		0			2.9647	-0.00253849	0
		2.9688	-0.00428777								2.9688	9.93291e-05	0		0		0			2.91645	-0.000216249	0		0		0			2.94596	0.000204779	0		0		0			2.9688	0.000252109	0		0		0			2.9688	-0.00253044	0
		2.97289	-0.00668303								2.97289	0.000117442	0		0		0			2.92048	-0.00022642	0		0		0			2.95002	0.000179157	0		0		0			2.97289	0.000249439	0		0		0			2.97289	-0.0025319	0
		2.97699	-0.0073367								2.97699	0.000133403	0		0		0			2.9245	-0.000232571	0		0		0			2.95409	0.000151303	0		0		0			2.97699	0.000247621	0		0		0			2.97699	-0.00254725	0
		2.98108	-0.00578227								2.98108	0.000147175	0		0		0			2.92852	-0.000234987	0		0		0			2.95815	0.00012337	0		0		0			2.98108	0.000246675	0		0		0			2.98108	-0.00257984	0
		2.98518	-0.0052013								2.98518	0.000159422	0		0		0			2.93254	-0.000234402	0		0		0			2.96221	9.77581e-05	0		0		0			2.98518	0.000246629	0		0		0			2.98518	-0.0026302	0
		2.98927	-0.00499053								2.98927	0.00017105	0		0		0			2.93657	-0.000231715	0		0		0			2.96628	7.63927e-05	0		0		0			2.98927	0.000247688	0		0		0			2.98927	-0.00269568	0
		2.99337	-0.0049977								2.99337	0.000182701	0		0		0			2.94059	-0.000227772	0		0		0			2.97034	6.0133e-05	0		0		0			2.99337	0.000250211	0		0		0			2.99337	-0.00277152	0
		2.99746	-0.00500487								2.99746	0.000194382	0		0		0			2.94461	-0.000223179	0		0		0			2.9744	4.85704e-05	0		0		0			2.99746	0.000254396	0		0		0			2.99746	-0.00285253	0
		3.00156	-0.00511674								3.00156	0.000205426	0		0		0			2.94863	-0.000218167	0		0		0			2.97847	4.03196e-05	0		0		0			3.00156	0.000259929	0		0		0			3.00156	-0.0029339	0
		3.00565	-0.00495746								3.00565	0.000214825	0		0		0			2.95266	-0.000212551	0		0		0			2.98253	3.36841e-05	0		0		0			3.00565	0.000265885	0		0		0			3.00565	-0.0030108	0
		3.00975	-0.00385045								3.00975	0.000221801	0		0		0			2.95668	-0.000205835	0		0		0			2.98659	2.73069e-05	0		0		0			3.00975	0.000271027	0		0		0			3.00975	-0.00307744	0
		3.01384	-0.00379243								3.01384	0.000226261	0		0		0			2.9607	-0.000197544	0		0		0			2.99066	2.05962e-05	0		0		0			3.01384	0.00027431	0		0		0			3.01384	-0.00312693	0
		3.01794	-0.00383045								3.01794	0.000228798	0		0		0			2.96473	-0.000187623	0		0		0			2.99472	1.38423e-05	0		0		0			3.01794	0.000275291	0		0		0			3.01794	-0.00315287	0
		3.02203	-0.00386847								3.02203	0.00023026	0		0		0			2.96875	-0.000176695	0		0		0			2.99878	8.14293e-06	0		0		0			3.02203	0.000274247	0		0		0			3.02203	-0.00315186	0
		3.02613	-0.00407128								3.02613	0.000231212	0		0		0			2.97277	-0.000166005	0		0		0			3.00285	5.2356e-06	0		0		0			3.02613	0.000272089	0		0		0			3.02613	-0.00312542	0
		3.03022	-0.00418315								3.03022	0.000231689	0		0		0			2.97679	-0.000157071	0		0		0			3.00691	7.30343e-06	0		0		0			3.03022	0.000270089	0		0		0			3.03022	-0.00308007	0
		3.03431	-0.00483741								3.03432	0.000231368	0		0		0			2.98082	-0.00015121	0		0		0			3.01097	1.66217e-05	0		0		0			3.03431	0.000269568	0		0		0			3.03432	-0.00302558	0
		3.03841	-0.00483613								3.03841	0.000229952	0		0		0			2.98484	-0.000149169	0		0		0			3.01504	3.49294e-05	0		0		0			3.03841	0.000271612	0		0		0			3.03841	-0.00297302	0
		3.0425	-0.00316483								3.04251	0.000227481	0		0		0			2.98886	-0.000150941	0		0		0			3.0191	6.26396e-05	0		0		0			3.0425	0.000276836	0		0		0			3.04251	-0.00293307	0
		3.0466	-0.00343138								3.0466	0.000224393	0		0		0			2.99288	-0.000155797	0		0		0			3.02316	9.83016e-05	0		0		0			3.0466	0.000285185	0		0		0			3.0466	-0.00291467	0
		3.05069	-0.00369794								3.05069	0.00022135	0		0		0			2.99691	-0.000162523	0		0		0			3.02723	0.000138636	0		0		0			3.05069	0.000295837	0		0		0			3.0507	-0.00292376	0
		3.05479	-0.00433476								3.05479	0.000218984	0		0		0			3.00093	-0.000169725	0		0		0			3.03129	0.000179156	0		0		0			3.05479	0.000307227	0		0		0			3.05479	-0.00296186	0
		3.05888	-0.00530638								3.05888	0.000217665	0		0		0			3.00495	-0.00017617	0		0		0			3.03535	0.0002151	0		0		0			3.05888	0.000317318	0		0		0			3.05889	-0.00302577	0
		3.06298	-0.00535053								3.06298	0.000217336	0		0		0			3.00898	-0.000180979	0		0		0			3.03942	0.000242333	0		0		0			3.06298	0.000324096	0		0		0			3.06298	-0.00310857	0
		3.06707	-0.00519143								3.06707	0.000217554	0		0		0			3.013	-0.00018374	0		0		0			3.04348	0.000258176	0		0		0			3.06707	0.000326163	0		0		0			3.06708	-0.00320167	0
		3.07117	-0.00495268								3.07117	0.000217588	0		0		0			3.01702	-0.000184552	0		0		0			3.04754	0.000262009	0		0		0			3.07117	0.000323193	0		0		0			3.07117	-0.0032966	0
		3.07526	-0.00471393								3.07526	0.000216625	0		0		0			3.02104	-0.000183919	0		0		0			3.05161	0.000255401	0		0		0			3.07526	0.00031608	0		0		0			3.07527	-0.00338578	0
		3.07936	-0.00457809								3.07936	0.000213991	0		0		0			3.02507	-0.000182576	0		0		0			3.05567	0.000241572	0		0		0			3.07936	0.000306652	0		0		0			3.07936	-0.00346235	0
		3.08345	-0.00460269								3.08345	0.000209299	0		0		0			3.02909	-0.000181184	0		0		0			3.05974	0.000224356	0		0		0			3.08345	0.00029714	0		0		0			3.08345	-0.00352032	0
		3.08755	-0.0046273								3.08755	0.000202594	0		0		0			3.03311	-0.00018017	0		0		0			3.0638	0.000207161	0		0		0			3.08755	0.00028957	0		0		0			3.08755	-0.00355531	0
		3.09164	-0.00496014								3.09164	0.000194454	0		0		0			3.03713	-0.000179787	0		0		0			3.06786	0.000192225	0		0		0			3.09164	0.000285297	0		0		0			3.09164	-0.00356612	0
		3.09574	-0.00662946								3.09574	0.000186019	0		0		0			3.04116	-0.000180293	0		0		0			3.07193	0.000180339	0		0		0			3.09574	0.000284776	0		0		0			3.09574	-0.00355567	0
		3.09983	-0.00739824								3.09983	0.000178777	0		0		0			3.04518	-0.000182013	0		0		0			3.07599	0.000170905	0		0		0			3.09983	0.000287689	0		0		0			3.09983	-0.00353066	0
		3.10393	-0.00574962								3.10393	0.000174102	0		0		0			3.0492	-0.000185124	0		0		0			3.08005	0.000162284	0		0		0			3.10393	0.00029337	0		0		0			3.10393	-0.00349983	0
		3.10802	-0.00528423								3.10802	0.00017271	0		0		0			3.05322	-0.000189337	0		0		0			3.08412	0.000152401	0		0		0			3.10802	0.000301316	0		0		0			3.10802	-0.00347173	0
		3.11212	-0.00481883								3.11212	0.000174394	0		0		0			3.05725	-0.000193751	0		0		0			3.08818	0.00013966	0		0		0			3.11212	0.000311444	0		0		0			3.11212	-0.00345271	0
		3.11621	-0.00454698								3.11621	0.000178173	0		0		0			3.06127	-0.000197052	0		0		0			3.09224	0.000123798	0		0		0			3.11621	0.000323915	0		0		0			3.11621	-0.00344586	0
		3.12031	-0.00436474								3.12031	0.000182739	0		0		0			3.06529	-0.000197982	0		0		0			3.09631	0.000106164	0		0		0			3.12031	0.000338665	0		0		0			3.12031	-0.00345076	0
		3.1244	-0.00483768								3.1244	0.000186951	0		0		0			3.06932	-0.000195811	0		0		0			3.10037	8.91326e-05	0		0		0			3.1244	0.000354999	0		0		0			3.1244	-0.00346395	0
		3.1285	-0.00531061								3.1285	0.000190159	0		0		0			3.07334	-0.000190594	0		0		0			3.10443	7.48846e-05	0		0		0			3.1285	0.000371499	0		0		0			3.1285	-0.0034798	0
		3.13259	-0.00524242								3.13259	0.00019229	0		0		0			3.07736	-0.000183154	0		0		0			3.1085	6.4325e-05	0		0		0			3.13259	0.000386352	0		0		0			3.13259	-0.00349137	0
		3.13669	-0.00544501								3.13669	0.000193728	0		0		0			3.08138	-0.000174848	0		0		0			3.11256	5.68547e-05	0		0		0			3.13669	0.000397835	0		0		0			3.13669	-0.00349119	0
		3.14078	-0.00564761								3.14078	0.000195084	0		0		0			3.08541	-0.000167239	0		0		0			3.11662	5.09999e-05	0		0		0			3.14078	0.000404721	0		0		0			3.14078	-0.00347252	0
		3.14488	-0.00713821								3.14488	0.00019697	0		0		0			3.08943	-0.000161671	0		0		0			3.12069	4.53779e-05	0		0		0			3.14488	0.00040644	0		0		0			3.14488	-0.00343112	0
		3.14897	-0.00589577								3.14897	0.000199781	0		0		0			3.09345	-0.000158834	0		0		0			3.12475	3.93218e-05	0		0		0			3.14897	0.00040313	0		0		0			3.14897	-0.00336693	0
		3.15307	-0.00501836								3.15307	0.000203556	0		0		0			3.09747	-0.000158522	0		0		0			3.12881	3.30764e-05	0		0		0			3.15307	0.000395478	0		0		0			3.15307	-0.003285	0
		3.15716	-0.00495753								3.15716	0.000207894	0		0		0			3.1015	-0.000159715	0		0		0			3.13288	2.75595e-05	0		0		0			3.15716	0.000384545	0		0		0			3.15716	-0.0031951	0
		3.16126	-0.00540145								3.16126	0.000211997	0		0		0			3.10552	-0.000161001	0		0		0			3.13694	2.38841e-05	0		0		0			3.16126	0.000371579	0		0		0			3.16126	-0.00310943	0
		3.16535	-0.00584537								3.16535	0.000214838	0		0		0			3.10954	-0.00016118	0		0		0			3.141	2.28617e-05	0		0		0			3.16535	0.000357887	0		0		0			3.16535	-0.00303957	0
		3.16945	-0.00683875								3.16945	0.000215446	0		0		0			3.11357	-0.000159599	0		0		0			3.14507	2.46657e-05	0		0		0			3.16945	0.000344825	0		0		0			3.16945	-0.00299396	0
		3.17354	-0.00783214								3.17354	0.000213223	0		0		0			3.11759	-0.000156343	0		0		0			3.14913	2.88174e-05	0		0		0			3.17354	0.000333938	0		0		0			3.17354	-0.00297699	0
		3.17764	-0.0086214								3.17764	0.000208192	0		0		0			3.12161	-0.000152127	0		0		0			3.15319	3.45431e-05	0		0		0			3.17764	0.00032698	0		0		0			3.17764	-0.00298987	0
		3.18173	-0.0055045								3.18173	0.000201062	0		0		0			3.12563	-0.000147983	0		0		0			3.15726	4.13621e-05	0		0		0			3.18173	0.000325691	0		0		0			3.18173	-0.00303199	0
		3.18583	-0.00509481								3.18583	0.000193034	0		0		0			3.12966	-0.000144852	0		0		0			3.16132	4.95472e-05	0		0		0			3.18583	0.00033121	0		0		0			3.18583	-0.00310105	0
		3.18992	-0.00491881								3.18992	0.000185396	0		0		0			3.13368	-0.00014326	0		0		0			3.16538	6.0092e-05	0		0		0			3.18992	0.000343441	0		0		0			3.18992	-0.00319309	0
		3.19402	-0.00488102								3.19402	0.000179124	0		0		0			3.1377	-0.000143258	0		0		0			3.16945	7.40163e-05	0		0		0			3.19402	0.000360866	0		0		0			3.19402	-0.00330248	0
		3.19811	-0.00484323								3.19811	0.000174675	0		0		0			3.14172	-0.000144722	0		0		0			3.17351	9.13361e-05	0		0		0			3.19811	0.000381115	0		0		0			3.19811	-0.00342282	0
		3.20221	-0.00463909								3.20221	0.000172099	0		0		0			3.14575	-0.000147699	0		0		0			3.17757	0.000110334	0		0		0			3.20221	0.000402028	0		0		0			3.20221	-0.00354811	0
		3.2063	-0.00420855								3.2063	0.00017133	0		0		0			3.14977	-0.00015248	0		0		0			3.18164	0.000127705	0		0		0			3.2063	0.000422475	0		0		0			3.2063	-0.00367323	0
		3.2104	-0.00428683								3.2104	0.00017242	0		0		0			3.15379	-0.000159294	0		0		0			3.1857	0.000139596	0		0		0			3.2104	0.000442433	0		0		0			3.2104	-0.00379368	0
		3.21449	-0.00436512								3.21449	0.000175552	0		0		0			3.15781	-0.000167789	0		0		0			3.18976	0.00014302	0		0		0			3.21449	0.000462364	0		0		0			3.21449	-0.00390508	0
		3.21858	-0.00470325								3.21859	0.000180832	0		0		0			3.16184	-0.00017669	0		0		0			3.19383	0.000136956	0		0		0			3.21858	0.000482506	0		0		0			3.21859	-0.00400341	0
		3.22268	-0.00583085								3.22268	0.000188041	0		0		0			3.16586	-0.000183965	0		0		0			3.19789	0.000122618	0		0		0			3.22268	0.000502607	0		0		0			3.22268	-0.00408592	0
		3.22677	-0.00497143								3.22678	0.000196527	0		0		0			3.16988	-0.000187451	0		0		0			3.20195	0.000102804	0		0		0			3.22677	0.000522159	0		0		0			3.22678	-0.00415183	0
		3.23087	-0.00411202								3.23087	0.000205331	0		0		0			3.17391	-0.000185637	0		0		0			3.20602	8.07896e-05	0		0		0			3.23087	0.000540818	0		0		0			3.23087	-0.0042022	0
		3.23496	-0.00437069								3.23496	0.000213438	0		0		0			3.17793	-0.000178206	0		0		0			3.21008	5.93393e-05	0		0		0			3.23496	0.000558582	0		0		0			3.23497	-0.00423889	0
		3.23906	-0.00462935								3.23906	0.000220077	0		0		0			3.18195	-0.000166143	0		0		0			3.21414	4.02236e-05	0		0		0			3.23906	0.000575603	0		0		0			3.23906	-0.0042636	0
		3.24315	-0.00519265								3.24315	0.000224883	0		0		0			3.18597	-0.00015143	0		0		0			3.21821	2.42067e-05	0		0		0			3.24315	0.00059183	0		0		0			3.24316	-0.00427759	0
		3.24725	-0.0055546								3.24725	0.00022789	0		0		0			3.19	-0.000136464	0		0		0			3.22227	1.13172e-05	0		0		0			3.24725	0.000606837	0		0		0			3.24725	-0.00428255	0
		3.25134	-0.00480782								3.25134	0.000229386	0		0		0			3.19402	-0.000123399	0		0		0			3.22633	1.24041e-06	0		0		0			3.25134	0.000619936	0		0		0			3.25135	-0.00428201	0
		3.25544	-0.00471655								3.25544	0.000229705	0		0		0			3.19804	-0.000113593	0		0		0			3.2304	-6.34761e-06	0		0		0			3.25544	0.000630561	0		0		0			3.25544	-0.00428226	0
		3.25953	-0.00426342								3.25953	0.000229037	0		0		0			3.20206	-0.000107411	0		0		0			3.23446	-1.16492e-05	0		0		0			3.25953	0.00063857	0		0		0			3.25954	-0.00429148	0
		3.26363	-0.0046018								3.26363	0.000227308	0		0		0			3.20609	-0.000104462	0		0		0			3.23852	-1.48767e-05	0		0		0			3.26363	0.000644328	0		0		0			3.26363	-0.00431658	0
		3.26772	-0.00494019								3.26772	0.000224104	0		0		0			3.21011	-0.000104115	0		0		0			3.24259	-1.65031e-05	0		0		0			3.26772	0.000648447	0		0		0			3.26773	-0.00435895	0
		3.27182	-0.00620482								3.27182	0.000218721	0		0		0			3.21413	-0.00010588	0		0		0			3.24665	-1.73295e-05	0		0		0			3.27182	0.000651434	0		0		0			3.27182	-0.00441209	0
		3.27591	-0.007671								3.27591	0.000210235	0		0		0			3.21816	-0.000109477	0		0		0			3.25071	-1.81727e-05	0		0		0			3.27591	0.000653533	0		0		0			3.27591	-0.00446333	0
		3.28001	-0.00892942								3.28001	0.000197736	0		0		0			3.22218	-0.000114668	0		0		0			3.25478	-1.93636e-05	0		0		0			3.28001	0.000654891	0		0		0			3.28001	-0.00449944	0
		3.2841	-0.0101878								3.2841	0.000180664	0		0		0			3.2262	-0.000121061	0		0		0			3.25884	-2.04716e-05	0		0		0			3.2841	0.000655942	0		0		0			3.2841	-0.00451245	0
		3.2882	-0.0136546								3.2882	0.000159143	0		0		0			3.23022	-0.000128064	0		0		0			3.2629	-2.05467e-05	0		0		0			3.2882	0.000657627	0		0		0			3.2882	-0.00450213	0
		3.29229	-0.0261832								3.29229	0.00013416	0		0		0			3.23425	-0.00013497	0		0		0			3.26697	-1.87776e-05	0		0		0			3.29229	0.000661116	0		0		0			3.29229	-0.00447432	0
		3.29639	-0.0429983								3.29639	0.000107459	0		0		0			3.23827	-0.000141097	0		0		0			3.27103	-1.51237e-05	0		0		0			3.29639	0.000667099	0		0		0			3.29639	-0.00443715	0
		3.30048	-0.0431071								3.30048	8.11448e-05	0		0		0			3.24229	-0.000145936	0		0		0			3.27509	-1.05221e-05	0		0		0			3.30048	0.000675149	0		0		0			3.30048	-0.00439807	0
		3.30458	-0.043216								3.30458	5.71486e-05	0		0		0			3.24631	-0.000149327	0		0		0			3.27916	-6.54022e-06	0		0		0			3.30458	0.000683714	0		0		0			3.30458	-0.00436205	0
		3.30867	-0.0436202								3.30867	3.68295e-05	0		0		0			3.25034	-0.000151591	0		0		0			3.28322	-4.65905e-06	0		0		0			3.30867	0.000690859	0		0		0			3.30867	-0.00433257	0
		3.31277	-0.0437849								3.31277	2.09006e-05	0		0		0			3.25436	-0.000153449	0		0		0			3.28729	-5.58563e-06	0		0		0			3.31277	0.000695237	0		0		0			3.31277	-0.00431238	0
		3.31686	-0.0439496								3.31686	9.66746e-06	0		0		0			3.25838	-0.00015564	0		0		0			3.29135	-9.02418e-06	0		0		0			3.31686	0.000696749	0		0		0			3.31686	-0.00430383	0
		3.32096	-0.0453351								3.32096	3.30957e-06	0		0		0			3.2624	-0.00015835	0		0		0			3.29541	-1.40206e-05	0		0		0			3.32096	0.000696568	0		0		0			3.32096	-0.00430809	0
		3.32505	-0.0492212								3.32505	1.95378e-06	0		0		0			3.26643	-0.000160814	0		0		0			3.29948	-1.9575e-05	0		0		0			3.32505	0.000696535	0		0		0			3.32505	-0.00432375	0
		3.32915	-0.0483399								3.32915	5.50675e-06	0		0		0			3.27045	-0.00016142	0		0		0			3.30354	-2.51182e-05	0		0		0			3.32915	0.000698359	0		0		0			3.32915	-0.00434589	0
		3.33324	-0.0463597								3.33324	1.34581e-05	0		0		0			3.27447	-0.000158436	0		0		0			3.3076	-3.0583e-05	0		0		0			3.33324	0.000702868	0		0		0			3.33324	-0.00436714	0
		3.33734	-0.0453988								3.33734	2.48133e-05	0		0		0			3.2785	-0.000150975	0		0		0			3.31167	-3.61566e-05	0		0		0			3.33734	0.000709666	0		0		0			3.33734	-0.00438069	0
		3.34143	-0.0449476								3.34143	3.82509e-05	0		0		0			3.28252	-0.000139634	0		0		0			3.31573	-4.19935e-05	0		0		0			3.34143	0.000717282	0		0		0			3.34143	-0.00438349	0
		3.34553	-0.0486491								3.34553	5.2392e-05	0		0		0			3.28654	-0.000126425	0		0		0			3.31979	-4.80615e-05	0		0		0			3.34553	0.000723724	0		0		0			3.34553	-0.00437771	0
		3.34962	-0.0523505								3.34962	6.60455e-05	0		0		0			3.29056	-0.000114056	0		0		0			3.32386	-5.41054e-05	0		0		0			3.34962	0.000727175	0		0		0			3.34962	-0.00436945	0
		3.35372	-0.0529211								3.35372	7.82237e-05	0		0		0			3.29459	-0.000104904	0		0		0			3.32792	-5.97029e-05	0		0		0			3.35372	0.00072663	0		0		0			3.35372	-0.00436581	0
		3.35781	-0.0477064								3.35781	8.81096e-05	0		0		0			3.29861	-0.000100181	0		0		0			3.33198	-6.4355e-05	0		0		0			3.35781	0.000722235	0		0		0			3.35781	-0.00437196	0
		3.36191	-0.0433632								3.36191	9.50116e-05	0		0		0			3.30263	-9.95774e-05	0		0		0			3.33605	-6.76349e-05	0		0		0			3.36191	0.00071521	0		0		0			3.36191	-0.00438944	0
		3.366	-0.0428389								3.366	9.84059e-05	0		0		0			3.30665	-0.000101509	0		0		0			3.34011	-6.9381e-05	0		0		0			3.366	0.000707343	0		0		0			3.366	-0.00441592	0
		3.3701	-0.0423146								3.3701	9.80908e-05	0		0		0			3.31068	-0.000103868	0		0		0			3.34417	-6.98174e-05	0		0		0			3.3701	0.000700254	0		0		0			3.3701	-0.00444616	0
		3.37419	-0.0399217								3.37419	9.43642e-05	0		0		0			3.3147	-0.000104991	0		0		0			3.34824	-6.95463e-05	0		0		0			3.37419	0.000694832	0		0		0			3.37419	-0.00447365	0
		3.37829	-0.0377954								3.37829	8.8078e-05	0		0		0			3.31872	-0.000104403	0		0		0			3.3523	-6.93917e-05	0		0		0			3.37829	0.000691163	0		0		0			3.37829	-0.00449222	0
		3.38238	-0.0380435								3.38238	8.04465e-05	0		0		0			3.32275	-0.000102971	0		0		0			3.35636	-7.01591e-05	0		0		0			3.38238	0.000688813	0		0		0			3.38238	-0.00449765	0
		3.38648	-0.0382915								3.38648	7.26492e-05	0		0		0			3.32677	-0.000102392	0		0		0			3.36043	-7.24389e-05	0		0		0			3.38648	0.000687313	0		0		0			3.38648	-0.00448876	0
		3.39057	-0.0415634								3.39057	6.54184e-05	0		0		0			3.33079	-0.000104303	0		0		0			3.36449	-7.65217e-05	0		0		0			3.39057	0.000686402	0		0		0			3.39057	-0.00446765	0
		3.39467	-0.0480834								3.39467	5.89397e-05	0		0		0			3.33481	-0.000109552	0		0		0			3.36855	-8.23848e-05	0		0		0			3.39467	0.000686083	0		0		0			3.39467	-0.0044392	0
		3.39876	-0.0546035								3.39876	5.31378e-05	0		0		0			3.33884	-0.00011801	0		0		0			3.37262	-8.97234e-05	0		0		0			3.39876	0.000686598	0		0		0			3.39876	-0.00441022	0
		3.40286	-0.0508104								3.40286	4.80917e-05	0		0		0			3.34286	-0.000128895	0		0		0			3.37668	-9.79786e-05	0		0		0			3.40286	0.000688455	0		0		0			3.40286	-0.00438843	0
		3.40695	-0.0438344								3.40695	4.43421e-05	0		0		0			3.34688	-0.000141241	0		0		0			3.38074	-0.000106393	0		0		0			3.40695	0.000692415	0		0		0			3.40695	-0.00438103	0
		3.41104	-0.0421862								3.41105	4.28548e-05	0		0		0			3.3509	-0.000154048	0		0		0			3.38481	-0.000114157	0		0		0			3.41104	0.000699249	0		0		0			3.41105	-0.00439295	0
		3.41514	-0.0429674								3.41514	4.46178e-05	0		0		0			3.35493	-0.000166143	0		0		0			3.38887	-0.000120666	0		0		0			3.41514	0.00070919	0		0		0			3.41514	-0.00442566	0
		3.41923	-0.0437486								3.41924	5.01889e-05	0		0		0			3.35895	-0.000176023	0		0		0			3.39293	-0.000125763	0		0		0			3.41923	0.000721425	0		0		0			3.41924	-0.00447695	0
		3.42333	-0.0325068								3.42333	5.93897e-05	0		0		0			3.36297	-0.00018209	0		0		0			3.397	-0.000129793	0		0		0			3.42333	0.000734036	0		0		0			3.42333	-0.00454189	0
		3.42742	-0.0258294								3.42742	7.12574e-05	0		0		0			3.36699	-0.000183287	0		0		0			3.40106	-0.000133366	0		0		0			3.42742	0.000744565	0		0		0			3.42743	-0.00461417	0
		3.43152	-0.0150847								3.43152	8.42752e-05	0		0		0			3.37102	-0.000179687	0		0		0			3.40512	-0.000136941	0		0		0			3.43152	0.000750916	0		0		0			3.43152	-0.00468694	0
		3.43561	-0.00664414								3.43561	9.67938e-05	0		0		0			3.37504	-0.000172542	0		0		0			3.40919	-0.00014044	0		0		0			3.43561	0.000752138	0		0		0			3.43562	-0.00475357	0
		3.43971	-0.0029768								3.43971	0.000107521	0		0		0			3.37906	-0.000163742	0		0		0			3.41325	-0.000143124	0		0		0			3.43971	0.000748753	0		0		0			3.43971	-0.00480894	0
		3.4438	-0.00264817								3.4438	0.00011587	0		0		0			3.38309	-0.00015512	0		0		0			3.41731	-0.00014379	0		0		0			3.4438	0.000742512	0		0		0			3.44381	-0.00485105	0
		3.4479	-0.00256236								3.4479	0.000122038	0		0		0			3.38711	-0.000147995	0		0		0			3.42138	-0.000141194	0		0		0			3.4479	0.000735733	0		0		0			3.4479	-0.00488145	0
		3.45199	-0.00259796								3.45199	0.000126776	0		0		0			3.39113	-0.000143101	0		0		0			3.42544	-0.000134619	0		0		0			3.45199	0.000730481	0		0		0			3.452	-0.00490397	0
		3.45609	-0.00263356								3.45609	0.000131019	0		0		0			3.39515	-0.00014059	0		0		0			3.4295	-0.000124361	0		0		0			3.45609	0.000727896	0		0		0			3.45609	-0.00492238	0
		3.46018	-0.00251999								3.46018	0.000135542	0		0		0			3.39918	-0.000139883	0		0		0			3.43357	-0.000111868	0		0		0			3.46018	0.000727912	0		0		0			3.46019	-0.00493874	0
		3.46428	-0.00251057								3.46428	0.000140793	0		0		0			3.4032	-0.000139516	0		0		0			3.43763	-9.93805e-05	0		0		0			3.46428	0.000729545	0		0		0			3.46428	-0.0049533	0
		3.46837	-0.0025817								3.46837	0.000146884	0		0		0			3.40722	-0.000137352	0		0		0			3.44169	-8.90871e-05	0		0		0			3.46837	0.000731505	0		0		0			3.46837	-0.00496575	0
		3.47247	-0.00265284								3.47247	0.000153624	0		0		0			3.41124	-0.000131284	0		0		0			3.44576	-8.22056e-05	0		0		0			3.47247	0.000732802	0		0		0			3.47247	-0.00497678	0
		3.47656	-0.00308072								3.47656	0.000160526	0		0		0			3.41527	-0.000120094	0		0		0			3.44982	-7.85491e-05	0		0		0			3.47656	0.00073299	0		0		0			3.47656	-0.004989	0
		3.48066	-0.00305749								3.48066	0.000166861	0		0		0			3.41929	-0.000104015	0		0		0			3.45388	-7.67998e-05	0		0		0			3.48066	0.000731972	0		0		0			3.48066	-0.00500651	0
		3.48475	-0.00302829								3.48475	0.000171822	0		0		0			3.42331	-8.46174e-05	0		0		0			3.45795	-7.5325e-05	0		0		0			3.48475	0.000729645	0		0		0			3.48475	-0.00503395	0
		3.48885	-0.00308656								3.48885	0.000174773	0		0		0			3.42734	-6.42026e-05	0		0		0			3.46201	-7.30053e-05	0		0		0			3.48885	0.000725686	0		0		0			3.48885	-0.00507417	0
		3.49294	-0.00314482								3.49294	0.000175434	0		0		0			3.43136	-4.5079e-05	0		0		0			3.46607	-6.95498e-05	0		0		0			3.49294	0.000719859	0		0		0			3.49294	-0.00512589	0
		3.49704	-0.00273754								3.49704	0.000173744	0		0		0			3.43538	-2.90363e-05	0		0		0			3.47014	-6.51917e-05	0		0		0			3.49704	0.000712615	0		0		0			3.49704	-0.0051822	0
		3.50113	-0.00264876								3.50113	0.000169596	0		0		0			3.4394	-1.71578e-05	0		0		0			3.4742	-6.00738e-05	0		0		0			3.50113	0.000705411	0		0		0			3.50113	-0.00523154	0
		3.50523	-0.00269124								3.50523	0.000162695	0		0		0			3.44343	-9.89971e-06	0		0		0			3.47826	-5.38569e-05	0		0		0			3.50523	0.000700238	0		0		0			3.50523	-0.00526132	0
		3.50932	-0.00273371								3.50932	0.00015278	0		0		0			3.44745	-7.30053e-06	0		0		0			3.48233	-4.58762e-05	0		0		0			3.50932	0.000698581	0		0		0			3.50932	-0.00526252	0
		3.51342	-0.00370499								3.51342	0.000140098	0		0		0			3.45147	-9.13961e-06	0		0		0			3.48639	-3.57835e-05	0		0		0			3.51342	0.000700351	0		0		0			3.51342	-0.00523242	0
		3.51751	-0.00379429								3.51751	0.000125744	0		0		0			3.45549	-1.49835e-05	0		0		0			3.49045	-2.40066e-05	0		0		0			3.51751	0.000703679	0		0		0			3.51751	-0.00517447	0
		3.52161	-0.00291229								3.52161	0.000111553	0		0		0			3.45952	-2.4151e-05	0		0		0			3.49452	-1.17679e-05	0		0		0			3.52161	0.000705588	0		0		0			3.52161	-0.0050961	0
		3.5257	-0.00279816								3.5257	9.95161e-05	0		0		0			3.46354	-3.56249e-05	0		0		0			3.49858	-6.45801e-07	0		0		0			3.5257	0.000703086	0		0		0			3.5257	-0.00500623	0
		3.5298	-0.00284229								3.5298	9.10517e-05	0		0		0			3.46756	-4.80218e-05	0		0		0			3.50264	8.04918e-06	0		0		0			3.5298	0.000694102	0		0		0			3.5298	-0.00491374	0
		3.53389	-0.00288644								3.53389	8.65833e-05	0		0		0			3.47158	-5.96789e-05	0		0		0			3.50671	1.36807e-05	0		0		0			3.53389	0.000678031	0		0		0			3.53389	-0.00482707	0
		3.53799	-0.00358517								3.53799	8.55921e-05	0		0		0			3.47561	-6.89145e-05	0		0		0			3.51077	1.63266e-05	0		0		0			3.53799	0.000655849	0		0		0			3.53799	-0.0047541	0
		3.54208	-0.0041498								3.54208	8.69862e-05	0		0		0			3.47963	-7.44193e-05	0		0		0			3.51484	1.65292e-05	0		0		0			3.54208	0.000629906	0		0		0			3.54208	-0.00470185	0
		3.54618	-0.00369683								3.54618	8.95223e-05	0		0		0			3.48365	-7.56709e-05	0		0		0			3.5189	1.49459e-05	0		0		0			3.54618	0.000603546	0		0		0			3.54618	-0.00467572	0
		3.55027	-0.00297354								3.55027	9.20697e-05	0		0		0			3.48768	-7.30913e-05	0		0		0			3.52296	1.2104e-05	0		0		0			3.55027	0.000580529	0		0		0			3.55027	-0.00467847	0
		3.55437	-0.00303995								3.55437	9.37154e-05	0		0		0			3.4917	-6.77327e-05	0		0		0			3.52703	8.42576e-06	0		0		0			3.55437	0.000564223	0		0		0			3.55437	-0.00470989	0
		3.55846	-0.00310636								3.55846	9.37984e-05	0		0		0			3.49572	-6.07049e-05	0		0		0			3.53109	4.46585e-06	0		0		0			3.55846	0.000556704	0		0		0			3.55846	-0.00476761	0
		3.56256	-0.00328603								3.56256	9.18951e-05	0		0		0			3.49974	-5.26555e-05	0		0		0			3.53515	1.17871e-06	0		0		0			3.56256	0.000558097	0		0		0			3.56256	-0.00484787	0
		3.56665	-0.00360167								3.56665	8.77482e-05	0		0		0			3.50377	-4.36894e-05	0		0		0			3.53922	1.98592e-08	0		0		0			3.56665	0.000566682	0		0		0			3.56665	-0.00494616	0
		3.57075	-0.00332982								3.57075	8.11283e-05	0		0		0			3.50779	-3.37439e-05	0		0		0			3.54328	2.74551e-06	0		0		0			3.57075	0.000579838	0		0		0			3.57075	-0.00505696	0
		3.57484	-0.0033512								3.57484	7.18266e-05	0		0		0			3.51181	-2.31166e-05	0		0		0			3.54734	1.09318e-05	0		0		0			3.57484	0.00059523	0		0		0			3.57484	-0.0051736	0
		3.57894	-0.00337258								3.57894	5.98247e-05	0		0		0			3.51583	-1.27059e-05	0		0		0			3.55141	2.54412e-05	0		0		0			3.57894	0.000611587	0		0		0			3.57894	-0.00528865	0
		3.58303	-0.00359736								3.58303	4.56358e-05	0		0		0			3.51986	-3.78911e-06	0		0		0			3.55547	4.59994e-05	0		0		0			3.58303	0.000628562	0		0		0			3.58303	-0.00539461	0
		3.58713	-0.00373232								3.58713	3.05178e-05	0		0		0			3.52388	2.47686e-06	0		0		0			3.55953	7.10784e-05	0		0		0			3.58713	0.000646152	0		0		0			3.58713	-0.005485	0
		3.59122	-0.00351132								3.59122	1.62926e-05	0		0		0			3.5279	5.63046e-06	0		0		0			3.5636	9.81505e-05	0		0		0			3.59122	0.00066415	0		0		0			3.59122	-0.00555527	0
		3.59532	-0.00363175								3.59532	4.77528e-06	0		0		0			3.53193	6.11583e-06	0		0		0			3.56766	0.000124224	0		0		0			3.59532	0.00068187	0		0		0			3.59532	-0.00560384	0
		3.59941	-0.00375218								3.59941	-2.86738e-06	0		0		0			3.53595	5.13529e-06	0		0		0			3.57172	0.000146593	0		0		0			3.59941	0.000698289	0		0		0			3.59941	-0.00563275	0
		3.6035	-0.00418005								3.60351	-6.4779e-06	0		0		0			3.53997	4.21728e-06	0		0		0			3.57579	0.000163491	0		0		0			3.6035	0.000712335	0		0		0			3.60351	-0.00564765	0
		3.6076	-0.00313991								3.6076	-6.86615e-06	0		0		0			3.54399	4.74069e-06	0		0		0			3.57985	0.000174465	0		0		0			3.6076	0.000723223	0		0		0			3.6076	-0.00565661	0
		3.61169	-0.0030174								3.6117	-5.50367e-06	0		0		0			3.54802	7.58073e-06	0		0		0			3.58391	0.00018033	0		0		0			3.61169	0.000730582	0		0		0			3.6117	-0.00566792	0
		3.61579	-0.00297545								3.61579	-4.10899e-06	0		0		0			3.55204	1.29521e-05	0		0		0			3.58798	0.00018283	0		0		0			3.61579	0.000734288	0		0		0			3.61579	-0.00568765	0
		3.61988	-0.0030217								3.61988	-4.2899e-06	0		0		0			3.55606	2.04658e-05	0		0		0			3.59204	0.00018416	0		0		0			3.61988	0.000734106	0		0		0			3.61989	-0.00571785	0
		3.62398	-0.00306794								3.62398	-7.31697e-06	0		0		0			3.56008	2.92231e-05	0		0		0			3.5961	0.000186366	0		0		0			3.62398	0.000729554	0		0		0			3.62398	-0.00575595	0
		3.62807	-0.00327045								3.62807	-1.40045e-05	0		0		0			3.56411	3.80397e-05	0		0		0			3.60017	0.000190768	0		0		0			3.62807	0.000720146	0		0		0			3.62808	-0.00579568	0
		3.63217	-0.00315645								3.63217	-2.46071e-05	0		0		0			3.56813	4.56636e-05	0		0		0			3.60423	0.00019753	0		0		0			3.63217	0.000705881	0		0		0			3.63217	-0.00582893	0
		3.63626	-0.00304245								3.63626	-3.86096e-05	0		0		0			3.57215	5.10558e-05	0		0		0			3.60829	0.000205589	0		0		0			3.63626	0.000687487	0		0		0			3.63627	-0.00584802	0
		3.64036	-0.00290589								3.64036	-5.45716e-05	0		0		0			3.57617	5.36213e-05	0		0		0			3.61236	0.000213054	0		0		0			3.64036	0.00066622	0		0		0			3.64036	-0.00584789	0
		3.64445	-0.00267918								3.64445	-7.02477e-05	0		0		0			3.5802	5.33438e-05	0		0		0			3.61642	0.00021796	0		0		0			3.64445	0.000643367	0		0		0			3.64446	-0.00582817	0
		3.64855	-0.00281917								3.64855	-8.31175e-05	0		0		0			3.58422	5.07496e-05	0		0		0			3.62048	0.000218977	0		0		0			3.64855	0.000619871	0		0		0			3.64855	-0.00579427	0
		3.65264	-0.00295916								3.65264	-9.1144e-05	0		0		0			3.58824	4.67479e-05	0		0		0			3.62455	0.000215742	0		0		0			3.65264	0.000596356	0		0		0			3.65265	-0.00575653	0
		3.65674	-0.00333075								3.65674	-9.33429e-05	0		0		0			3.59227	4.2427e-05	0		0		0			3.62861	0.000208694	0		0		0			3.65674	0.000573317	0		0		0			3.65674	-0.00572716	0
		3.66083	-0.00179358								3.66083	-8.9878e-05	0		0		0			3.59629	3.88791e-05	0		0		0			3.63267	0.000198673	0		0		0			3.66083	0.000551261	0		0		0			3.66083	-0.00571647	0
		3.66493	-0.00103538								3.66493	-8.17061e-05	0		0		0			3.60031	3.70252e-05	0		0		0			3.63674	0.000186502	0		0		0			3.66493	0.000530706	0		0		0			3.66493	-0.00572877	0
		3.66902	-0.000984859								3.66902	-7.00654e-05	0		0		0			3.60433	3.74463e-05	0		0		0			3.6408	0.00017293	0		0		0			3.66902	0.000512113	0		0		0			3.66902	-0.00576106	0
		3.67312	-0.00105922								3.67312	-5.61178e-05	0		0		0			3.60836	4.01848e-05	0		0		0			3.64486	0.000158851	0		0		0			3.67312	0.000495829	0		0		0			3.67312	-0.00580445	0
		3.67721	-0.00113357								3.67721	-4.08634e-05	0		0		0			3.61238	4.46004e-05	0		0		0			3.64893	0.00014556	0		0		0			3.67721	0.000482056	0		0		0			3.67721	-0.00584776	0
		3.68131	-0.00224048								3.68131	-2.52391e-05	0		0		0			3.6164	4.94084e-05	0		0		0			3.65299	0.000134722	0		0		0			3.68131	0.000470761	0		0		0			3.68131	-0.00588165	0
		3.6854	-0.00275872								3.6854	-1.02122e-05	0		0		0			3.62042	5.29694e-05	0		0		0			3.65705	0.000127936	0		0		0			3.6854	0.000461648	0		0		0			3.6854	-0.00590127	0
		3.6895	-0.00323277								3.6895	3.26564e-06	0		0		0			3.62445	5.38189e-05	0		0		0			3.66112	0.000126186	0		0		0			3.6895	0.000454111	0		0		0			3.6895	-0.00590654	0
		3.69359	-0.00314166								3.69359	1.45764e-05	0		0		0			3.62847	5.12289e-05	0		0		0			3.66518	0.00012955	0		0		0			3.69359	0.0004473	0		0		0			3.69359	-0.00590011	0
		3.69769	-0.00314067								3.69769	2.36562e-05	0		0		0			3.63249	4.55576e-05	0		0		0			3.66924	0.000137291	0		0		0			3.69769	0.000440276	0		0		0			3.69769	-0.00588484	0
		3.70178	-0.00207777								3.70178	3.10812e-05	0		0		0			3.63652	3.817e-05	0		0		0			3.67331	0.000148207	0		0		0			3.70178	0.00043217	0		0		0			3.70178	-0.00586202	0
		3.70588	-0.000968687								3.70588	3.78634e-05	0		0		0			3.64054	3.10028e-05	0		0		0			3.67737	0.000160991	0		0		0			3.70588	0.000422309	0		0		0			3.70588	-0.00583134	0
		3.70997	-0.000606198								3.70997	4.50469e-05	0		0		0			3.64456	2.6023e-05	0		0		0			3.68143	0.000174478	0		0		0			3.70997	0.00041033	0		0		0			3.70997	-0.00579192	0
		3.71407	-0.000457966								3.71407	5.32797e-05	0		0		0			3.64858	2.48159e-05	0		0		0			3.6855	0.000187727	0		0		0			3.71407	0.000396255	0		0		0			3.71407	-0.00574375	0
		3.71816	-0.000530694								3.71816	6.25707e-05	0		0		0			3.65261	2.82981e-05	0		0		0			3.68956	0.000199992	0		0		0			3.71816	0.000380551	0		0		0			3.71816	-0.0056887	0
		3.72226	-0.000603421								3.72226	7.23688e-05	0		0		0			3.65663	3.65522e-05	0		0		0			3.69362	0.000210584	0		0		0			3.72226	0.000364145	0		0		0			3.72226	-0.00563084	0
		3.72635	-0.000469674								3.72635	8.18138e-05	0		0		0			3.66065	4.87404e-05	0		0		0			3.69769	0.000218783	0		0		0			3.72635	0.00034819	0		0		0			3.72635	-0.00557555	0
		3.73045	-0.000410811								3.73045	9.0077e-05	0		0		0			3.66467	6.31414e-05	0		0		0			3.70175	0.000223942	0		0		0			3.73045	0.000333705	0		0		0			3.73045	-0.00552861	0
		3.73454	-0.000351949								3.73454	9.65799e-05	0		0		0			3.6687	7.74759e-05	0		0		0			3.70581	0.000225845	0		0		0			3.73454	0.00032127	0		0		0			3.73454	-0.0054949	0
		3.73864	-0.000175984								3.73864	0.000101032	0		0		0			3.67272	8.94457e-05	0		0		0			3.70988	0.000225019	0		0		0			3.73864	0.000310986	0		0		0			3.73864	-0.00547744	0
		3.74273	-0.000172078								3.74273	0.00010335	0		0		0			3.67674	9.73057e-05	0		0		0			3.71394	0.000222677	0		0		0			3.74273	0.000302755	0		0		0			3.74273	-0.00547695	0
		3.74683	-0.000168171								3.74683	0.000103598	0		0		0			3.68076	0.000100303	0		0		0			3.718	0.000220196	0		0		0			3.74683	0.000296558	0		0		0			3.74683	-0.00549159	0
		3.75092	-3.18e-05								3.75092	0.000102042	0		0		0			3.68479	9.88023e-05	0		0		0			3.72207	0.000218388	0		0		0			3.75092	0.000292443	0		0		0			3.75092	-0.0055169	0
		3.75502	-0.000194481								3.75502	9.92702e-05	0		0		0			3.68881	9.40947e-05	0		0		0			3.72613	0.000217068	0		0		0			3.75502	0.000290392	0		0		0			3.75502	-0.00554576	0
		3.75911	-0.00035721								3.75911	9.61989e-05	0		0		0			3.69283	8.79762e-05	0		0		0			3.73019	0.000215182	0		0		0			3.75911	0.000290134	0		0		0			3.75911	-0.00556908	0
		3.76321	-0.000751277								3.76321	9.38182e-05	0		0		0			3.69686	8.22545e-05	0		0		0			3.73426	0.000211407	0		0		0			3.76321	0.000291233	0		0		0			3.76321	-0.00557721	0
		3.7673	-0.000552787								3.7673	9.27468e-05	0		0		0			3.70088	7.83607e-05	0		0		0			3.73832	0.000204893	0		0		0			3.7673	0.000293326	0		0		0			3.7673	-0.005562	0
		3.7714	-0.000469977								3.7714	9.28525e-05	0		0		0			3.7049	7.71258e-05	0		0		0			3.74239	0.000195723	0		0		0			3.7714	0.000296301	0		0		0			3.7714	-0.00551843	0
		3.77549	-0.000387167								3.77549	9.32173e-05	0		0		0			3.70892	7.87579e-05	0		0		0			3.74645	0.000184865	0		0		0			3.77549	0.000300192	0		0		0			3.77549	-0.00544617	0
		3.77959	-0.00025059								3.77959	9.23543e-05	0		0		0			3.71295	8.29933e-05	0		0		0			3.75051	0.000173662	0		0		0			3.77959	0.000304861	0		0		0			3.77959	-0.0053504	0
		3.78368	-0.000114014								3.78368	8.86766e-05	0		0		0			3.71697	8.93054e-05	0		0		0			3.75458	0.000163147	0		0		0			3.78368	0.000309728	0		0		0			3.78368	-0.00524171	0
		3.78777	9.03e-05								3.78778	8.10283e-05	0		0		0			3.72099	9.70757e-05	0		0		0			3.75864	0.000153603	0		0		0			3.78777	0.000313874	0		0		0			3.78778	-0.00513461	0
		3.79187	-8.1e-05								3.79187	6.91204e-05	0		0		0			3.72501	0.000105684	0		0		0			3.7627	0.000144608	0		0		0			3.79187	0.000316472	0		0		0			3.79187	-0.00504498	0
		3.79596	-0.000252326								3.79597	5.36848e-05	0		0		0			3.72904	0.000114565	0		0		0			3.76677	0.000135478	0		0		0			3.79596	0.000317417	0		0		0			3.79597	-0.00498692	0
		3.80006	-0.000833304								3.80006	3.62813e-05	0		0		0			3.73306	0.000123219	0		0		0			3.77083	0.000125766	0		0		0			3.80006	0.00031763	0		0		0			3.80006	-0.00496956	0
		3.80415	-0.000696884								3.80416	1.89102e-05	0		0		0			3.73708	0.000131186	0		0		0			3.77489	0.000115426	0		0		0			3.80415	0.000318861	0		0		0			3.80416	-0.00499527	0
		3.80825	-0.000153447								3.80825	3.53696e-06	0		0		0			3.74111	0.000138036	0		0		0			3.77896	0.000104654	0		0		0			3.80825	0.000322836	0		0		0			3.80825	-0.00505873	0
		3.81234	-0.000172148								3.81234	-8.22039e-06	0		0		0			3.74513	0.000143384	0		0		0			3.78302	9.35941e-05	0		0		0			3.81234	0.000330284	0		0		0			3.81235	-0.00514819	0
		3.81644	-0.00019085								3.81644	-1.52717e-05	0		0		0			3.74915	0.000146895	0		0		0			3.78708	8.22226e-05	0		0		0			3.81644	0.000340394	0		0		0			3.81644	-0.00524763	0
		3.82053	-0.000240689								3.82053	-1.72195e-05	0		0		0			3.75317	0.000148312	0		0		0			3.79115	7.05074e-05	0		0		0			3.82053	0.000350973	0		0		0			3.82054	-0.00533983	0
		3.82463	-0.00025679								3.82463	-1.43846e-05	0		0		0			3.7572	0.000147401	0		0		0			3.79521	5.86387e-05	0		0		0			3.82463	0.000359242	0		0		0			3.82463	-0.0054099	0
		3.82872	-0.000272891								3.82872	-7.65452e-06	0		0		0			3.76122	0.00014394	0		0		0			3.79927	4.71039e-05	0		0		0			3.82872	0.00036292	0		0		0			3.82873	-0.00544833	0
		3.83282	-0.000599828								3.83282	1.82511e-06	0		0		0			3.76524	0.000137915	0		0		0			3.80334	3.65073e-05	0		0		0			3.83282	0.000361138	0		0		0			3.83282	-0.00545295	0
		3.83691	-0.00136628								3.83691	1.29846e-05	0		0		0			3.76926	0.000129848	0		0		0			3.8074	2.7209e-05	0		0		0			3.83691	0.000354808	0		0		0			3.83692	-0.00542873	0
		3.84101	-0.000868279								3.84101	2.4944e-05	0		0		0			3.77329	0.000120954	0		0		0			3.81146	1.90093e-05	0		0		0			3.84101	0.000346259	0		0		0			3.84101	-0.00538544	0
		3.8451	-0.000788195								3.8451	3.69199e-05	0		0		0			3.77731	0.000112986	0		0		0			3.81553	1.11597e-05	0		0		0			3.8451	0.00033837	0		0		0			3.84511	-0.00533446	0
		3.8492	-0.000883369								3.8492	4.80383e-05	0		0		0			3.78133	0.000107505	0		0		0			3.81959	2.77948e-06	0		0		0			3.8492	0.000333517	0		0		0			3.8492	-0.00528623	0
		3.85329	-0.000978543								3.85329	5.73217e-05	0		0		0			3.78535	0.000105166	0		0		0			3.82365	-6.56876e-06	0		0		0			3.85329	0.000332866	0		0		0			3.85329	-0.00524872	0
		3.85739	-0.000593833								3.85739	6.39829e-05	0		0		0			3.78938	0.0001054	0		0		0			3.82772	-1.6539e-05	0		0		0			3.85739	0.00033615	0		0		0			3.85739	-0.0052273	0
		3.86148	-0.000502118								3.86148	6.78596e-05	0		0		0			3.7934	0.000106722	0		0		0			3.83178	-2.61183e-05	0		0		0			3.86148	0.000341906	0		0		0			3.86148	-0.00522526	0
		3.86558	-0.000489801								3.86558	6.9702e-05	0		0		0			3.79742	0.000107372	0		0		0			3.83584	-3.41167e-05	0		0		0			3.86558	0.000348098	0		0		0			3.86558	-0.0052445	0
		3.86967	-0.000477484								3.86967	7.10529e-05	0		0		0			3.80145	0.000105932	0		0		0			3.83991	-3.96655e-05	0		0		0			3.86967	0.000353004	0		0		0			3.86967	-0.00528575	0
		3.87377	-0.000143128								3.87377	7.37679e-05	0		0		0			3.80547	0.000101655	0		0		0			3.84397	-4.24625e-05	0		0		0			3.87377	0.000356151	0		0		0			3.87377	-0.00534837	0
		3.87786	-4.89e-05								3.87786	7.94216e-05	0		0		0			3.80949	9.4534e-05	0		0		0			3.84803	-4.28631e-05	0		0		0			3.87786	0.000358707	0		0		0			3.87786	-0.00542966	0
		3.88196	-0.00014241								3.88196	8.88281e-05	0		0		0			3.81351	8.51661e-05	0		0		0			3.8521	-4.18301e-05	0		0		0			3.88196	0.00036309	0		0		0			3.88196	-0.00552444	0
		3.88605	-0.000235927								3.88605	0.000101932	0		0		0			3.81754	7.44868e-05	0		0		0			3.85616	-4.07676e-05	0		0		0			3.88605	0.000371829	0		0		0			3.88605	-0.00562537	0
		3.89015	-0.000517197								3.89015	0.000117944	0		0		0			3.82156	6.34208e-05	0		0		0			3.86022	-4.1192e-05	0		0		0			3.89015	0.000386295	0		0		0			3.89015	-0.00572445	0
		3.89424	-0.0016467								3.89424	0.000135664	0		0		0			3.82558	5.25961e-05	0		0		0			3.86429	-4.42485e-05	0		0		0			3.89424	0.000406105	0		0		0			3.89424	-0.005815	0
		3.89834	-0.000833129								3.89834	0.000153803	0		0		0			3.8296	4.22244e-05	0		0		0			3.86835	-5.02766e-05	0		0		0			3.89834	0.000429455	0		0		0			3.89834	-0.00589393	0
		3.90243	-0.000814727								3.90243	0.000171221	0		0		0			3.83363	3.22287e-05	0		0		0			3.87241	-5.8636e-05	0		0		0			3.90243	0.000453953	0		0		0			3.90243	-0.00596241	0
		3.90653	-0.000934658								3.90653	0.000187012	0		0		0			3.83765	2.25194e-05	0		0		0			3.87648	-6.79514e-05	0		0		0			3.90653	0.000477487	0		0		0			3.90653	-0.00602438	0
		3.91062	-0.00105459								3.91062	0.000200538	0		0		0			3.84167	1.32791e-05	0		0		0			3.88054	-7.67012e-05	0		0		0			3.91062	0.000498671	0		0		0			3.91062	-0.00608398	0
		3.91472	-0.00118985								3.91472	0.000211457	0		0		0			3.8457	5.12247e-06	0		0		0			3.8846	-8.38137e-05	0		0		0			3.91472	0.000516796	0		0		0			3.91472	-0.00614323	0
		3.91881	-0.000173148								3.91881	0.000219751	0		0		0			3.84972	-9.35549e-07	0		0		0			3.88867	-8.89722e-05	0		0		0			3.91881	0.000531486	0		0		0			3.91881	-0.00620126	0
		3.92291	-0.000202669								3.92291	0.000225743	0		0		0			3.85374	-3.73979e-06	0		0		0			3.89273	-9.25376e-05	0		0		0			3.92291	0.000542396	0		0		0			3.92291	-0.00625537	0
		3.927	-0.00023219								3.927	0.00022998	0		0		0			3.85776	-2.46456e-06	0		0		0			3.89679	-9.52238e-05	0		0		0			3.927	0.000549177	0		0		0			3.927	-0.00630297	0
		3.9311	-0.000394496								3.9311	0.00023303	0		0		0			3.86179	2.89836e-06	0		0		0			3.90086	-9.77519e-05	0		0		0			3.9311	0.000551839	0		0		0			3.9311	-0.00634321	0
		3.93519	0.000103218								3.93519	0.000235261	0		0		0			3.86581	1.12997e-05	0		0		0			3.90492	-0.000100621	0		0		0			3.93519	0.000551086	0		0		0			3.93519	-0.00637754	0
		3.93929	0.00043731								3.93929	0.00023676	0		0		0			3.86983	2.08261e-05	0		0		0			3.90898	-0.000104027	0		0		0			3.93929	0.000548335	0		0		0			3.93929	-0.00640896	0
		3.94338	0.000588105								3.94338	0.000237418	0		0		0			3.87385	2.92278e-05	0		0		0			3.91305	-0.000107855	0		0		0			3.94338	0.000545192	0		0		0			3.94338	-0.00644072	0
		3.94748	0.000223846								3.94748	0.000237107	0		0		0			3.87788	3.45468e-05	0		0		0			3.91711	-0.000111706	0		0		0			3.94748	0.00054272	0		0		0			3.94748	-0.00647522	0
		3.95157	-0.000140413								3.95157	0.00023581	0		0		0			3.8819	3.56332e-05	0		0		0			3.92117	-0.000115031	0		0		0			3.95157	0.000541028	0		0		0			3.95157	-0.00651359	0
		3.95567	-0.000162957								3.95567	0.000233616	0		0		0			3.88592	3.24017e-05	0		0		0			3.92524	-0.000117354	0		0		0			3.95567	0.000539391	0		0		0			3.95567	-0.00655581	0
		3.95976	-0.000546392								3.95976	0.000230666	0		0		0			3.88994	2.58481e-05	0		0		0			3.9293	-0.00011852	0		0		0			3.95976	0.000536965	0		0		0			3.95976	-0.00660098	0
		3.96386	-0.000974267								3.96386	0.000227054	0		0		0			3.89397	1.77625e-05	0		0		0			3.93336	-0.000118801	0		0		0			3.96386	0.000533428	0		0		0			3.96386	-0.00664679	0
		3.96795	-0.000634555								3.96795	0.000222814	0		0		0			3.89799	1.01473e-05	0		0		0			3.93743	-0.000118775	0		0		0			3.96795	0.000529079	0		0		0			3.96795	-0.00668929	0
		3.97205	-0.000311755								3.97205	0.000217979	0		0		0			3.90201	4.60178e-06	0		0		0			3.94149	-0.000119111	0		0		0			3.97205	0.000524452	0		0		0			3.97205	-0.00672294	0
		3.97614	-0.000256916								3.97614	0.000212686	0		0		0			3.90604	1.9821e-06	0		0		0			3.94555	-0.000120279	0		0		0			3.97614	0.000519604	0		0		0			3.97614	-0.00674193	0
		3.98023	-0.000202076								3.98024	0.000207242	0		0		0			3.91006	2.4954e-06	0		0		0			3.94962	-0.000122283	0		0		0			3.98023	0.000513767	0		0		0			3.98024	-0.00674234	0
		3.98433	-7.69e-05								3.98433	0.000202066	0		0		0			3.91408	6.01326e-06	0		0		0			3.95368	-0.00012457	0		0		0			3.98433	0.00050553	0		0		0			3.98433	-0.00672395	0
		3.98842	-1.38e-05								3.98843	0.000197491	0		0		0			3.9181	1.23052e-05	0		0		0			3.95774	-0.00012607	0		0		0			3.98842	0.000493462	0		0		0			3.98843	-0.00669057	0
		3.99252	4.93e-05								3.99252	0.000193641	0		0		0			3.92213	2.11078e-05	0		0		0			3.96181	-0.000125495	0		0		0			3.99252	0.000476705	0		0		0			3.99252	-0.00664856	0
		3.99661	5.03e-05								3.99661	0.000190454	0		0		0			3.92615	3.21178e-05	0		0		0			3.96587	-0.000121809	0		0		0			3.99661	0.000455215	0		0		0			3.99662	-0.00660454	0
		4.00071	-0.000152067								4.00071	0.000187821	0		0		0			3.93017	4.50239e-05	0		0		0			3.96994	-0.000114701	0		0		0			4.00071	0.000429539	0		0		0			4.00071	-0.0065633	0
		4.0048	-8.34e-05								4.0048	0.000185691	0		0		0			3.93419	5.95322e-05	0		0		0			3.974	-0.000104745	0		0		0			4.0048	0.00040042	0		0		0			4.00481	-0.00652649	0
		4.0089	5.26e-06								4.0089	0.000184033	0		0		0			3.93822	7.52557e-05	0		0		0			3.97806	-9.32277e-05	0		0		0			4.0089	0.000368475	0		0		0			4.0089	-0.00649248	0
		4.01299	3.04e-05								4.01299	0.000182717	0		0		0			3.94224	9.14368e-05	0		0		0			3.98213	-8.16942e-05	0		0		0			4.01299	0.000334136	0		0		0			4.013	-0.00645734	0
		4.01709	5.55e-05								4.01709	0.000181462	0		0		0			3.94626	0.000106682	0		0		0			3.98619	-7.14576e-05	0		0		0			4.01709	0.000297836	0		0		0			4.01709	-0.00641665	0
		4.02118	0.00020898								4.02118	0.000179929	0		0		0			3.95029	0.000118952	0		0		0			3.99025	-6.32462e-05	0		0		0			4.02118	0.00026026	0		0		0			4.02119	-0.00636763	0
		4.02528	0.00013374								4.02528	0.000177999	0		0		0			3.95431	0.000125974	0		0		0			3.99432	-5.70861e-05	0		0		0			4.02528	0.000222568	0		0		0			4.02528	-0.00631077	0
		4.02937	5.85e-05								4.02937	0.000175997	0		0		0			3.95833	0.000126003	0		0		0			3.99838	-5.24953e-05	0		0		0			4.02937	0.000186573	0		0		0			4.02938	-0.00625049	0
		4.03347	0.000172308								4.03347	0.000174692	0		0		0			3.96235	0.000118622	0		0		0			4.00244	-4.87812e-05	0		0		0			4.03347	0.000154692	0		0		0			4.03347	-0.00619504	0
		4.03756	0.000156407								4.03756	0.000174976	0		0		0			3.96638	0.000105132	0		0		0			4.00651	-4.53072e-05	0		0		0			4.03756	0.000129645	0		0		0			4.03756	-0.00615596	0
		4.04166	0.000140506								4.04166	0.000177395	0		0		0			3.9704	8.82974e-05	0		0		0			4.01057	-4.15744e-05	0		0		0			4.04166	0.00011381	0		0		0			4.04166	-0.00614695	0
		4.04575	-7.29e-05								4.04575	0.000181845	0		0		0			3.97442	7.14833e-05	0		0		0			4.01463	-3.71842e-05	0		0		0			4.04575	0.000108363	0		0		0			4.04575	-0.00618144	0
		4.04985	-0.000433841								4.04985	0.000187583	0		0		0			3.97844	5.7567e-05	0		0		0			4.0187	-3.1806e-05	0		0		0			4.04985	0.000112727	0		0		0			4.04985	-0.00626851	0
		4.05394	-0.000469551								4.05394	0.00019345	0		0		0			3.98247	4.81432e-05	0		0		0			4.02276	-2.52771e-05	0		0		0			4.05394	0.000124634	0		0		0			4.05394	-0.00640791	0
		4.05804	-0.000505261								4.05804	0.000198132	0		0		0			3.98649	4.33814e-05	0		0		0			4.02682	-1.77704e-05	0		0		0			4.05804	0.000140883	0		0		0			4.05804	-0.00658662	0
		4.06213	-0.000792527								4.06213	0.000200339	0		0		0			3.99051	4.24847e-05	0		0		0			4.03089	-9.92414e-06	0		0		0			4.06213	0.000158303	0		0		0			4.06213	-0.00677982	0
		4.06623	-0.000746521								4.06623	0.000199011	0		0		0			3.99454	4.44157e-05	0		0		0			4.03495	-2.81477e-06	0		0		0			4.06623	0.000174429	0		0		0			4.06623	-0.00695719	0
		4.07032	-0.000113057								4.07032	0.000193589	0		0		0			3.99856	4.84477e-05	0		0		0			4.03901	2.26013e-06	0		0		0			4.07032	0.000187753	0		0		0			4.07032	-0.00709242	0
		4.07442	9.18e-05								4.07442	0.00018425	0		0		0			4.00258	5.42426e-05	0		0		0			4.04308	4.098e-06	0		0		0			4.07442	0.000197745	0		0		0			4.07442	-0.00717174	0
		4.07851	0.000386194								4.07851	0.000171943	0		0		0			4.0066	6.15797e-05	0		0		0			4.04714	1.92956e-06	0		0		0			4.07851	0.000204774	0		0		0			4.07851	-0.00719713	0
		4.08261	0.000624687								4.08261	0.000158172	0		0		0			4.01063	7.00032e-05	0		0		0			4.0512	-4.30394e-06	0		0		0			4.08261	0.000209851	0		0		0			4.08261	-0.0071826	0
		4.0867	0.000631574								4.0867	0.000144593	0		0		0			4.01465	7.87142e-05	0		0		0			4.05527	-1.37815e-05	0		0		0			4.0867	0.000214054	0		0		0			4.0867	-0.00714653	0
		4.0908	0.000183328								4.0908	0.00013267	0		0		0			4.01867	8.67304e-05	0		0		0			4.05933	-2.48401e-05	0		0		0			4.0908	0.000217829	0		0		0			4.0908	-0.00710436	0
		4.09489	-0.000264919								4.09489	0.000123446	0		0		0			4.02269	9.31476e-05	0		0		0			4.06339	-3.53506e-05	0		0		0			4.09489	0.000220657	0		0		0			4.09489	-0.00706505	0
		4.09899	9.72e-05								4.09899	0.000117419	0		0		0			4.02672	9.73131e-05	0		0		0			4.06746	-4.34027e-05	0		0		0			4.09899	0.000221451	0		0		0			4.09899	-0.0070312	0
		4.10308	0.00010127								4.10308	0.000114491	0		0		0			4.03074	9.87672e-05	0		0		0			4.07152	-4.79807e-05	0		0		0			4.10308	0.000219435	0		0		0			4.10308	-0.00700152	0
		4.10718	3.33e-05								4.10718	0.000113949	0		0		0			4.03476	9.71661e-05	0		0		0			4.07558	-4.91879e-05	0		0		0			4.10718	0.000214817	0		0		0			4.10718	-0.00697311	0
		4.11127	-3.46e-05								4.11127	0.000114611	0		0		0			4.03878	9.23153e-05	0		0		0			4.07965	-4.78872e-05	0		0		0			4.11127	0.000208711	0		0		0			4.11127	-0.00694298	0
		4.11537	3.98e-05								4.11537	0.000115206	0		0		0			4.04281	8.43214e-05	0		0		0			4.08371	-4.50321e-05	0		0		0			4.11537	0.000202393	0		0		0			4.11537	-0.00690883	0
		4.11946	6.06e-05								4.11946	0.000114892	0		0		0			4.04683	7.36374e-05	0		0		0			4.08777	-4.11842e-05	0		0		0			4.11946	0.000196675	0		0		0			4.11946	-0.00686974	0
		4.12356	-0.000233721								4.12356	0.000113727	0		0		0			4.05085	6.09668e-05	0		0		0			4.09184	-3.65255e-05	0		0		0			4.12356	0.000191712	0		0		0			4.12356	-0.00682701	0
		4.12765	-0.000528077								4.12765	0.00011281	0		0		0			4.05488	4.70767e-05	0		0		0			4.0959	-3.11598e-05	0		0		0			4.12765	0.000187293	0		0		0			4.12765	-0.0067844	0
		4.13175	8.24e-05								4.13175	0.00011394	0		0		0			4.0589	3.27132e-05	0		0		0			4.09996	-2.54091e-05	0		0		0			4.13175	0.000183144	0		0		0			4.13175	-0.00674746	0
		4.13584	6.38e-05								4.13584	0.00011885	0		0		0			4.06292	1.86434e-05	0		0		0			4.10403	-1.98464e-05	0		0		0			4.13584	0.000179016	0		0		0			4.13584	-0.00672153	0
		4.13994	4.53e-05								4.13994	0.000128364	0		0		0			4.06694	5.68931e-06	0		0		0			4.10809	-1.50501e-05	0		0		0			4.13994	0.000174646	0		0		0			4.13994	-0.00670932	0
		4.14403	-4.39e-06								4.14403	0.000141936	0		0		0			4.07097	-5.3482e-06	0		0		0			4.11215	-1.13595e-05	0		0		0			4.14403	0.000169734	0		0		0			4.14403	-0.00670931	0
		4.14813	4.18e-05								4.14813	0.000157768	0		0		0			4.07499	-1.39062e-05	0		0		0			4.11622	-8.751e-06	0		0		0			4.14813	0.000164024	0		0		0			4.14813	-0.006716	0
		4.15222	8.79e-05								4.15222	0.000173499	0		0		0			4.07901	-1.99025e-05	0		0		0			4.12028	-6.91789e-06	0		0		0			4.15222	0.000157431	0		0		0			4.15222	-0.00672205	0
		4.15632	-9.73e-05								4.15632	0.000186923	0		0		0			4.08303	-2.38491e-05	0		0		0			4.12434	-5.46552e-06	0		0		0			4.15632	0.000150132	0		0		0			4.15632	-0.00672123	0
		4.16041	-0.000282508								4.16041	0.000196459	0		0		0			4.08706	-2.66874e-05	0		0		0			4.12841	-4.07944e-06	0		0		0			4.16041	0.000142502	0		0		0			4.16041	-0.00671025	0
		4.16451	-0.000721693								4.16451	0.000201257	0		0		0			4.09108	-2.94124e-05	0		0		0			4.13247	-2.61633e-06	0		0		0			4.1645	0.000134903	0		0		0			4.16451	-0.00668906	0
		4.1686	-0.00257488								4.1686	0.000201049	0		0		0			4.0951	-3.26655e-05	0		0		0			4.13653	-1.05711e-06	0		0		0			4.1686	0.000127281	0		0		0			4.1686	-0.00665978	0
		4.17269	-0.00277708								4.1727	0.000195973	0		0		0			4.09913	-3.65174e-05	0		0		0			4.1406	5.7845e-07	0		0		0			4.17269	0.000118829	0		0		0			4.1727	-0.00662562	0
		4.17679	-0.00259564								4.17679	0.000186553	0		0		0			4.10315	-4.05498e-05	0		0		0			4.14466	2.2957e-06	0		0		0			4.17679	0.000108018	0		0		0			4.17679	-0.00658984	0
		4.18088	-0.0019617								4.18089	0.00017382	0		0		0			4.10717	-4.41599e-05	0		0		0			4.14872	4.11669e-06	0		0		0			4.18088	9.32066e-05	0		0		0			4.18089	-0.006555	0
		4.18498	-0.00194943								4.18498	0.00015944	0		0		0			4.11119	-4.68643e-05	0		0		0			4.15279	5.90354e-06	0		0		0			4.18498	7.35659e-05	0		0		0			4.18498	-0.00652235	0
		4.18907	-0.00193715								4.18907	0.000145701	0		0		0			4.11522	-4.845e-05	0		0		0			4.15685	7.19716e-06	0		0		0			4.18907	4.98401e-05	0		0		0			4.18908	-0.00649144	0
		4.19317	-0.00168795								4.19317	0.000135128	0		0		0			4.11924	-4.90181e-05	0		0		0			4.16091	7.22277e-06	0		0		0			4.19317	2.43445e-05	0		0		0			4.19317	-0.00645997	0
		4.19726	-0.000331446								4.19726	0.000129837	0		0		0			4.12326	-4.89951e-05	0		0		0			4.16498	5.17997e-06	0		0		0			4.19726	1.911e-07	0		0		0			4.19727	-0.00642427	0
		4.20136	0.000110905								4.20136	0.000130858	0		0		0			4.12728	-4.91029e-05	0		0		0			4.16904	6.97468e-07	0		0		0			4.20136	-1.9869e-05	0		0		0			4.20136	-0.00638139	0
		4.20545	0.000309738								4.20545	0.000137756	0		0		0			4.13131	-5.01945e-05	0		0		0			4.1731	-5.84083e-06	0		0		0			4.20545	-3.43867e-05	0		0		0			4.20546	-0.0063325	0
		4.20955	0.000266315								4.20955	0.00014881	0		0		0			4.13533	-5.29341e-05	0		0		0			4.17717	-1.33213e-05	0		0		0			4.20955	-4.34208e-05	0		0		0			4.20955	-0.00628599	0
		4.21364	0.000222891								4.21364	0.000161631	0		0		0			4.13935	-5.74697e-05	0		0		0			4.18123	-2.03076e-05	0		0		0			4.21364	-4.81365e-05	0		0		0			4.21365	-0.00625803	0
		4.21774	5.88e-05								4.21774	0.000173972	0		0		0			4.14337	-6.33176e-05	0		0		0			4.18529	-2.56422e-05	0		0		0			4.21774	-5.01356e-05	0		0		0			4.21774	-0.00626898	0
		4.22183	0.000172719								4.22183	0.000184351	0		0		0			4.1474	-6.95746e-05	0		0		0			4.18936	-2.8992e-05	0		0		0			4.22183	-5.0927e-05	0		0		0			4.22184	-0.00633699	0
		4.22593	0.000286597								4.22593	0.000192275	0		0		0			4.15142	-7.53708e-05	0		0		0			4.19342	-3.10824e-05	0		0		0			4.22593	-5.15454e-05	0		0		0			4.22593	-0.00647139	0
		4.23002	-7.94e-05								4.23002	0.000198085	0		0		0			4.15544	-8.02408e-05	0		0		0			4.19749	-3.35077e-05	0		0		0			4.23002	-5.24223e-05	0		0		0			4.23002	-0.00666945	0
		4.23412	-0.00044538								4.23412	0.000202507	0		0		0			4.15947	-8.42182e-05	0		0		0			4.20155	-3.81388e-05	0		0		0			4.23412	-5.33477e-05	0		0		0			4.23412	-0.00691783	0
		4.23821	-0.00126839								4.23821	0.00020608	0		0		0			4.16349	-8.76467e-05	0		0		0			4.20561	-4.64293e-05	0		0		0			4.23821	-5.36768e-05	0		0		0			4.23821	-0.00719753	0
		4.24231	-0.00221804								4.24231	0.000208633	0		0		0			4.16751	-9.08596e-05	0		0		0			4.20968	-5.88415e-05	0		0		0			4.24231	-5.26777e-05	0		0		0			4.24231	-0.0074889	0
		4.2464	-0.00201401								4.2464	0.000209143	0		0		0			4.17153	-9.39511e-05	0		0		0			4.21374	-7.45793e-05	0		0		0			4.2464	-4.99635e-05	0		0		0			4.2464	-0.00777411	0
		4.2505	-0.00169656								4.2505	0.000206108	0		0		0			4.17556	-9.67128e-05	0		0		0			4.2178	-9.16982e-05	0		0		0			4.2505	-4.57256e-05	0		0		0			4.2505	-0.00803673	0
		4.25459	-0.00154853								4.25459	0.000198298	0		0		0			4.17958	-9.86304e-05	0		0		0			4.22187	-0.000107462	0		0		0			4.25459	-4.07327e-05	0		0		0			4.25459	-0.00826129	0
		4.25869	-0.0016663								4.25869	0.000185457	0		0		0			4.1836	-9.89933e-05	0		0		0			4.22593	-0.000119018	0		0		0			4.25869	-3.6025e-05	0		0		0			4.25869	-0.00843504	0
		4.26278	-0.00178407								4.26278	0.000168453	0		0		0			4.18762	-9.71421e-05	0		0		0			4.22999	-0.000124213	0		0		0			4.26278	-3.25305e-05	0		0		0			4.26278	-0.00855182	0
		4.26688	-0.00216764								4.26688	0.000148846	0		0		0			4.19165	-9.28089e-05	0		0		0			4.23406	-0.000122223	0		0		0			4.26688	-3.0777e-05	0		0		0			4.26688	-0.00861499	0
		4.27097	-0.00331782								4.27097	0.00012822	0		0		0			4.19567	-8.64356e-05	0		0		0			4.23812	-0.00011365	0		0		0			4.27097	-3.07594e-05	0		0		0			4.27097	-0.00863672	0
		4.27507	-0.00317008								4.27507	0.000107761	0		0		0			4.19969	-7.92409e-05	0		0		0			4.24218	-0.000100075	0		0		0			4.27507	-3.20199e-05	0		0		0			4.27507	-0.00863371	0
		4.27916	-0.00302234								4.27916	8.82597e-05	0		0		0			4.20372	-7.29382e-05	0		0		0			4.24625	-8.34096e-05	0		0		0			4.27916	-3.3909e-05	0		0		0			4.27916	-0.00862186	0
		4.28326	-0.00277333								4.28326	7.02867e-05	0		0		0			4.20774	-6.91806e-05	0		0		0			4.25031	-6.5392e-05	0		0		0			4.28326	-3.59521e-05	0		0		0			4.28326	-0.00861205	0
		4.28735	-0.00228627								4.28735	5.42581e-05	0		0		0			4.21176	-6.89532e-05	0		0		0			4.25437	-4.73184e-05	0		0		0			4.28735	-3.80993e-05	0		0		0			4.28735	-0.00860854	0
		4.29145	-0.00179922								4.29145	4.02895e-05	0		0		0			4.21578	-7.21574e-05	0		0		0			4.25844	-2.99633e-05	0		0		0			4.29145	-4.07361e-05	0		0		0			4.29145	-0.00860994	0
		4.29554	-0.00177587								4.29554	2.8038e-05	0		0		0			4.21981	-7.76067e-05	0		0		0			4.2625	-1.36008e-05	0		0		0			4.29554	-4.44161e-05	0		0		0			4.29554	-0.00861186	0
		4.29964	-0.00139117								4.29964	1.67652e-05	0		0		0			4.22383	-8.34203e-05	0		0		0			4.26656	1.81518e-06	0		0		0			4.29964	-4.94461e-05	0		0		0			4.29964	-0.00861006	0
		4.30373	-0.000892736								4.30373	5.64068e-06	0		0		0			4.22785	-8.76744e-05	0		0		0			4.27063	1.63557e-05	0		0		0			4.30373	-5.55466e-05	0		0		0			4.30373	-0.00860227	0
		4.30783	-0.000823367								4.30783	-5.92832e-06	0		0		0			4.23187	-8.9014e-05	0		0		0			4.27469	2.99063e-05	0		0		0			4.30783	-6.17984e-05	0		0		0			4.30783	-0.00858794	0
		4.31192	0.000306213								4.31192	-1.81457e-05	0		0		0			4.2359	-8.7043e-05	0		0		0			4.27875	4.21425e-05	0		0		0			4.31192	-6.69673e-05	0		0		0			4.31192	-0.00856704	0
		4.31602	-8.44e-06								4.31602	-3.09193e-05	0		0		0			4.23992	-8.23914e-05	0		0		0			4.28282	5.26706e-05	0		0		0			4.31602	-6.99837e-05	0		0		0			4.31602	-0.0085397	0
		4.32011	-0.000323101								4.32011	-4.40335e-05	0		0		0			4.24394	-7.65189e-05	0		0		0			4.28688	6.12275e-05	0		0		0			4.32011	-7.03097e-05	0		0		0			4.32011	-0.00850713	0
		4.32421	-0.00102223								4.32421	-5.72884e-05	0		0		0			4.24796	-7.13038e-05	0		0		0			4.29094	6.78321e-05	0		0		0			4.32421	-6.80921e-05	0		0		0			4.32421	-0.00847332	0
		4.3283	-0.00163241								4.3283	-7.04947e-05	0		0		0			4.25199	-6.85181e-05	0		0		0			4.29501	7.28392e-05	0		0		0			4.3283	-6.40483e-05	0		0		0			4.3283	-0.00844594	0
		4.3324	-0.00197								4.3324	-8.33932e-05	0		0		0			4.25601	-6.92817e-05	0		0		0			4.29907	7.6891e-05	0		0		0			4.3324	-5.92865e-05	0		0		0			4.3324	-0.00843538	0
		4.33649	-0.00303127								4.33649	-9.55923e-05	0		0		0			4.26003	-7.3654e-05	0		0		0			4.30313	8.07738e-05	0		0		0			4.33649	-5.49667e-05	0		0		0			4.33649	-0.00845224	0
		4.34059	-0.00280439								4.34059	-0.000106601	0		0		0			4.26406	-8.06616e-05	0		0		0			4.3072	8.51831e-05	0		0		0			4.34059	-5.19733e-05	0		0		0			4.34059	-0.00850367	0
		4.34468	-0.00239711								4.34468	-0.000115944	0		0		0			4.26808	-8.88108e-05	0		0		0			4.31126	9.04466e-05	0		0		0			4.34468	-5.05664e-05	0		0		0			4.34468	-0.0085903	0
		4.34878	-0.00221512								4.34878	-0.000123242	0		0		0			4.2721	-9.68316e-05	0		0		0			4.31532	9.63504e-05	0		0		0			4.34878	-5.02111e-05	0		0		0			4.34878	-0.00870499	0
		4.35287	-0.00216886								4.35287	-0.000128159	0		0		0			4.27612	-0.00010412	0		0		0			4.31939	0.000102178	0		0		0			4.35287	-4.97673e-05	0		0		0			4.35287	-0.00883427	0
		4.35696	-0.00217337								4.35697	-0.000130228	0		0		0			4.28015	-0.00011061	0		0		0			4.32345	0.000106988	0		0		0			4.35696	-4.78901e-05	0		0		0			4.35697	-0.0089621	0
		4.36106	-0.00217789								4.36106	-0.00012879	0		0		0			4.28417	-0.000116222	0		0		0			4.32751	0.000109987	0		0		0			4.36106	-4.36495e-05	0		0		0			4.36106	-0.00907436	0
		4.36515	-0.00223318								4.36516	-0.000123205	0		0		0			4.28819	-0.000120355	0		0		0			4.33158	0.000110752	0		0		0			4.36515	-3.70062e-05	0		0		0			4.36516	-0.00916242	0
		4.36925	-0.00232306								4.36925	-0.0001133	0		0		0			4.29221	-0.000121907	0		0		0			4.33564	0.000109207	0		0		0			4.36925	-2.89211e-05	0		0		0			4.36925	-0.00922429	0
		4.37334	-0.0024011								4.37335	-9.96809e-05	0		0		0			4.29624	-0.000119777	0		0		0			4.3397	0.000105482	0		0		0			4.37334	-2.10493e-05	0		0		0			4.37335	-0.00926369	0
		4.37744	-0.00247914								4.37744	-8.37139e-05	0		0		0			4.30026	-0.000113495	0		0		0			4.34377	9.98316e-05	0		0		0			4.37744	-1.51636e-05	0		0		0			4.37744	-0.00928726	0
		4.38153	-0.00265905								4.38153	-6.7147e-05	0		0		0			4.30428	-0.000103619	0		0		0			4.34783	9.26628e-05	0		0		0			4.38153	-1.25501e-05	0		0		0			4.38154	-0.00930183	0
		4.38563	-0.00243234								4.38563	-5.16666e-05	0		0		0			4.30831	-9.16423e-05	0		0		0			4.35189	8.45455e-05	0		0		0			4.38563	-1.36335e-05	0		0		0			4.38563	-0.00931299	0
		4.38972	-0.00204711								4.38972	-3.8636e-05	0		0		0			4.31233	-7.94202e-05	0		0		0			4.35596	7.60987e-05	0		0		0			4.38972	-1.80218e-05	0		0		0			4.38973	-0.00932526	0
		4.39382	-0.00207147								4.39382	-2.90142e-05	0		0		0			4.31635	-6.84059e-05	0		0		0			4.36002	6.77895e-05	0		0		0			4.39382	-2.48624e-05	0		0		0			4.39382	-0.00934305	0
		4.39791	-0.00209582								4.39791	-2.32534e-05	0		0		0			4.32037	-5.91356e-05	0		0		0			4.36408	5.9796e-05	0		0		0			4.39791	-3.32866e-05	0		0		0			4.39792	-0.0093713	0
		4.40201	-0.0022022								4.40201	-2.10811e-05	0		0		0			4.3244	-5.12321e-05	0		0		0			4.36815	5.20641e-05	0		0		0			4.40201	-4.26774e-05	0		0		0			4.40201	-0.00941443	0
		4.4061	-0.00267522								4.4061	-2.12978e-05	0		0		0			4.32842	-4.38949e-05	0		0		0			4.37221	4.44997e-05	0		0		0			4.4061	-5.2648e-05	0		0		0			4.40611	-0.00947464	0
		4.4102	-0.00310402								4.4102	-2.19035e-05	0		0		0			4.33244	-3.65634e-05	0		0		0			4.37627	3.71608e-05	0		0		0			4.4102	-6.27567e-05	0		0		0			4.4102	-0.00955058	0
		4.41429	-0.00299								4.41429	-2.06901e-05	0		0		0			4.33646	-2.93448e-05	0		0		0			4.38034	3.03429e-05	0		0		0			4.41429	-7.22737e-05	0		0		0			4.4143	-0.00963769	0
		4.41839	-0.0029439								4.41839	-1.60226e-05	0		0		0			4.34049	-2.29477e-05	0		0		0			4.3844	2.45375e-05	0		0		0			4.41839	-8.02312e-05	0		0		0			4.41839	-0.00973041	0
		4.42248	-0.0028978								4.42248	-7.41149e-06	0		0		0			4.34451	-1.81881e-05	0		0		0			4.38846	2.03575e-05	0		0		0			4.42248	-8.57068e-05	0		0		0			4.42248	-0.00982484	0
		4.42658	-0.00289391								4.42658	4.50108e-06	0		0		0			4.34853	-1.5414e-05	0		0		0			4.39253	1.84996e-05	0		0		0			4.42658	-8.81785e-05	0		0		0			4.42658	-0.00992034	0
		4.43067	-0.00289422								4.43067	1.82769e-05	0		0		0			4.35255	-1.41392e-05	0		0		0			4.39659	1.96657e-05	0		0		0			4.43067	-8.76187e-05	0		0		0			4.43067	-0.0100193	0
		4.43477	-0.00289453								4.43477	3.21829e-05	0		0		0			4.35658	-1.30757e-05	0		0		0			4.40065	2.43457e-05	0		0		0			4.43477	-8.42608e-05	0		0		0			4.43477	-0.0101249	0
		4.43886	-0.00285368								4.43886	4.46178e-05	0		0		0			4.3606	-1.05892e-05	0		0		0			4.40472	3.24569e-05	0		0		0			4.43886	-7.83593e-05	0		0		0			4.43886	-0.0102382	0
		4.44296	-0.00301883								4.44296	5.44094e-05	0		0		0			4.36462	-5.2847e-06	0		0		0			4.40878	4.3052e-05	0		0		0			4.44296	-7.01638e-05	0		0		0			4.44296	-0.0103546	0
		4.44705	-0.00318398								4.44705	6.10211e-05	0		0		0			4.36865	3.50835e-06	0		0		0			4.41284	5.43888e-05	0		0		0			4.44705	-6.0021e-05	0		0		0			4.44705	-0.0104637	0
		4.45115	-0.00277814								4.45115	6.46646e-05	0		0		0			4.37267	1.54994e-05	0		0		0			4.41691	6.44315e-05	0		0		0			4.45115	-4.85296e-05	0		0		0			4.45115	-0.0105516	0
		4.45524	-0.00257354								4.45524	6.62029e-05	0		0		0			4.37669	2.95524e-05	0		0		0			4.42097	7.15519e-05	0		0		0			4.45524	-3.65682e-05	0		0		0			4.45524	-0.0106062	0
		4.45934	-0.00236894								4.45934	6.68587e-05	0		0		0			4.38071	4.39907e-05	0		0		0			4.42504	7.50479e-05	0		0		0			4.45934	-2.52107e-05	0		0		0			4.45934	-0.0106221	0
		4.46343	-0.0024075								4.46343	6.78016e-05	0		0		0			4.38474	5.69476e-05	0		0		0			4.4291	7.52124e-05	0		0		0			4.46343	-1.55196e-05	0		0		0			4.46343	-0.0106012	0
		4.46753	-0.00244607								4.46753	6.98475e-05	0		0		0			4.38876	6.66732e-05	0		0		0			4.43316	7.30237e-05	0		0		0			4.46753	-8.2262e-06	0		0		0			4.46753	-0.010551	0
		4.47162	-0.0026144								4.47162	7.33856e-05	0		0		0			4.39278	7.17777e-05	0		0		0			4.43723	6.97012e-05	0		0		0			4.47162	-3.38018e-06	0		0		0			4.47162	-0.010482	0
		4.47572	-0.00265895								4.47572	7.84156e-05	0		0		0			4.3968	7.14284e-05	0		0		0			4.44129	6.63977e-05	0		0		0			4.47572	-1.04141e-07	0		0		0			4.47572	-0.0104042	0
		4.47981	-0.00261282								4.47981	8.4601e-05	0		0		0			4.40083	6.55078e-05	0		0		0			4.44535	6.4064e-05	0		0		0			4.47981	3.21842e-06	0		0		0			4.47981	-0.0103256	0
		4.48391	-0.00238587								4.48391	9.13113e-05	0		0		0			4.40485	5.47566e-05	0		0		0			4.44942	6.33834e-05	0		0		0			4.48391	8.23817e-06	0		0		0			4.48391	-0.010253	0
		4.488	-0.00247799								4.488	9.77135e-05	0		0		0			4.40887	4.08334e-05	0		0		0			4.45348	6.46355e-05	0		0		0			4.488	1.58216e-05	0		0		0			4.488	-0.0101916	0
		4.4921	-0.00257011								4.4921	0.000102965	0		0		0			4.4129	2.61612e-05	0		0		0			4.45754	6.76078e-05	0		0		0			4.4921	2.55822e-05	0		0		0			4.4921	-0.0101458	0
		4.49619	-0.00276696								4.49619	0.000106395	0		0		0			4.41692	1.34937e-05	0		0		0			4.46161	7.15445e-05	0		0		0			4.49619	3.61151e-05	0		0		0			4.49619	-0.0101189	0
		4.50029	-0.00208893								4.50029	0.000107626	0		0		0			4.42094	5.17092e-06	0		0		0			4.46567	7.53693e-05	0		0		0			4.50029	4.56903e-05	0		0		0			4.50029	-0.0101113	0
		4.50438	-0.00200279								4.50438	0.000106519	0		0		0			4.42496	2.34313e-06	0		0		0			4.46973	7.80626e-05	0		0		0			4.50438	5.29806e-05	0		0		0			4.50438	-0.0101188	0
		4.50848	-0.00197598								4.50848	0.000103033	0		0		0			4.42899	4.50287e-06	0		0		0			4.4738	7.89879e-05	0		0		0			4.50848	5.73822e-05	0		0		0			4.50848	-0.010131	0
		4.51257	-0.0020639								4.51257	9.71234e-05	0		0		0			4.43301	9.59673e-06	0		0		0			4.47786	7.79714e-05	0		0		0			4.51257	5.90678e-05	0		0		0			4.51257	-0.0101324	0
		4.51667	-0.00215181								4.51667	8.87837e-05	0		0		0			4.43703	1.47793e-05	0		0		0			4.48192	7.51164e-05	0		0		0			4.51667	5.87886e-05	0		0		0			4.51667	-0.0101073	0
		4.52076	-0.0030776								4.52076	7.82087e-05	0		0		0			4.44105	1.73545e-05	0		0		0			4.48599	7.05023e-05	0		0		0			4.52076	5.76026e-05	0		0		0			4.52076	-0.0100468	0
		4.52486	-0.00330233								4.52486	6.59e-05	0		0		0			4.44508	1.55889e-05	0		0		0			4.49005	6.39743e-05	0		0		0			4.52486	5.65729e-05	0		0		0			4.52486	-0.00995296	0
		4.52895	-0.00304139								4.52895	5.26641e-05	0		0		0			4.4491	9.1345e-06	0		0		0			4.49411	5.51633e-05	0		0		0			4.52895	5.6551e-05	0		0		0			4.52895	-0.00983935	0
		4.53305	-0.00303464								4.53305	3.94718e-05	0		0		0			4.45312	-9.89627e-07	0		0		0			4.49818	4.36982e-05	0		0		0			4.53305	5.8087e-05	0		0		0			4.53305	-0.0097273	0
		4.53714	-0.00327963								4.53714	2.73257e-05	0		0		0			4.45714	-1.28169e-05	0		0		0			4.50224	2.9531e-05	0		0		0			4.53714	6.13668e-05	0		0		0			4.53714	-0.00963965	0
		4.54124	-0.00352461								4.54124	1.72046e-05	0		0		0			4.46117	-2.40754e-05	0		0		0			4.5063	1.32418e-05	0		0		0			4.54124	6.61094e-05	0		0		0			4.54124	-0.00959446	0
		4.54533	-0.00372677								4.54533	9.91858e-06	0		0		0			4.46519	-3.28677e-05	0		0		0			4.51037	-3.8202e-06	0		0		0			4.54533	7.14611e-05	0		0		0			4.54533	-0.00960016	0
		4.54942	-0.00383894								4.54943	5.7782e-06	0		0		0			4.46921	-3.82478e-05	0		0		0			4.51443	-1.98215e-05	0		0		0			4.54942	7.60965e-05	0		0		0			4.54943	-0.00965305	0
		4.55352	-0.00291255								4.55352	4.22552e-06	0		0		0			4.47324	-4.04565e-05	0		0		0			4.51849	-3.31091e-05	0		0		0			4.55352	7.85764e-05	0		0		0			4.55352	-0.00973831	0
		4.55761	-0.00263931								4.55762	3.73022e-06	0		0		0			4.47726	-4.07402e-05	0		0		0			4.52256	-4.29135e-05	0		0		0			4.55761	7.78169e-05	0		0		0			4.55762	-0.00983463	0
		4.56171	-0.00247435								4.56171	2.22303e-06	0		0		0			4.48128	-4.07919e-05	0		0		0			4.52662	-4.95897e-05	0		0		0			4.56171	7.34057e-05	0		0		0			4.56171	-0.00992052	0
		4.5658	-0.00251001								4.5658	-2.10173e-06	0		0		0			4.4853	-4.20904e-05	0		0		0			4.53068	-5.42169e-05	0		0		0			4.5658	6.55694e-05	0		0		0			4.56581	-0.00997921	0
		4.5699	-0.00254568								4.5699	-1.00549e-05	0		0		0			4.48933	-4.53429e-05	0		0		0			4.53475	-5.78738e-05	0		0		0			4.5699	5.49377e-05	0		0		0			4.5699	-0.0100006	0
		4.57399	-0.00301874								4.57399	-2.12028e-05	0		0		0			4.49335	-5.02827e-05	0		0		0			4.53881	-6.11032e-05	0		0		0			4.57399	4.23286e-05	0		0		0			4.574	-0.00998071	0
		4.57809	-0.00351531								4.57809	-3.41368e-05	0		0		0			4.49737	-5.58867e-05	0		0		0			4.54287	-6.37654e-05	0		0		0			4.57809	2.8648e-05	0		0		0			4.57809	-0.00992032	0
		4.58218	-0.00326597								4.58218	-4.7031e-05	0		0		0			4.50139	-6.08574e-05	0		0		0			4.54694	-6.52991e-05	0		0		0			4.58218	1.48552e-05	0		0		0			4.58219	-0.00982463	0
		4.58628	-0.0030616								4.58628	-5.80965e-05	0		0		0			4.50542	-6.41576e-05	0		0		0			4.551	-6.51442e-05	0		0		0			4.58628	1.8961e-06	0		0		0			4.58628	-0.00970243	0
		4.59037	-0.00285724								4.59037	-6.57767e-05	0		0		0			4.50944	-6.53007e-05	0		0		0			4.55506	-6.31419e-05	0		0		0			4.59037	-9.51769e-06	0		0		0			4.59038	-0.00956441	0
		4.59447	-0.00215529								4.59447	-6.88953e-05	0		0		0			4.51346	-6.4323e-05	0		0		0			4.55913	-5.97509e-05	0		0		0			4.59447	-1.91027e-05	0		0		0			4.59447	-0.00942043	0
		4.59856	-0.00184368								4.59856	-6.68804e-05	0		0		0			4.51749	-6.14919e-05	0		0		0			4.56319	-5.59672e-05	0		0		0			4.59856	-2.70734e-05	0		0		0			4.59857	-0.00927771	0
		4.60266	-0.00177178								4.60266	-5.99833e-05	0		0		0			4.52151	-5.6987e-05	0		0		0			4.56725	-5.29018e-05	0		0		0			4.60266	-3.40194e-05	0		0		0			4.60266	-0.00914064	0
		4.60675	-0.00187129								4.60675	-4.93067e-05	0		0		0			4.52553	-5.07554e-05	0		0		0			4.57132	-5.13342e-05	0		0		0			4.60675	-4.06211e-05	0		0		0			4.60676	-0.00901199	0
		4.61085	-0.00197079								4.61085	-3.6515e-05	0		0		0			4.52955	-4.26647e-05	0		0		0			4.57538	-5.14522e-05	0		0		0			4.61085	-4.72814e-05	0		0		0			4.61085	-0.00889409	0
		4.61494	-0.00226326								4.61494	-2.3381e-05	0		0		0			4.53358	-3.28527e-05	0		0		0			4.57944	-5.28987e-05	0		0		0			4.61494	-5.38196e-05	0		0		0			4.61494	-0.00878917	0
		4.61904	-0.00255573								4.61904	-1.14034e-05	0		0		0			4.5376	-2.20689e-05	0		0		0			4.58351	-5.5041e-05	0		0		0			4.61904	-5.94301e-05	0		0		0			4.61904	-0.00869877	0
		4.62313	-0.00253295								4.62313	-1.626e-06	0		0		0			4.54162	-1.17764e-05	0		0		0			4.58757	-5.72749e-05	0		0		0			4.62313	-6.30076e-05	0		0		0			4.62313	-0.00862259	0
		4.62723	-0.00241912								4.62723	5.37026e-06	0		0		0			4.54564	-3.864e-06	0		0		0			4.59163	-5.91697e-05	0		0		0			4.62723	-6.37224e-05	0		0		0			4.62723	-0.00855843	0
		4.63132	-0.00242942								4.63132	9.50652e-06	0		0		0			4.54967	-2.91392e-08	0		0		0			4.5957	-6.04328e-05	0		0		0			4.63132	-6.14098e-05	0		0		0			4.63132	-0.00850328	0
		4.63542	-0.00243973								4.63542	1.12382e-05	0		0		0			4.55369	-1.13466e-06	0		0		0			4.59976	-6.08133e-05	0		0		0			4.63542	-5.65337e-05	0		0		0			4.63542	-0.00845518	0
		4.63951	-0.00313847								4.63951	1.16356e-05	0		0		0			4.55771	-6.931e-06	0		0		0			4.60382	-5.99539e-05	0		0		0			4.63951	-4.9744e-05	0		0		0			4.63951	-0.00841492	0
		4.64361	-0.00257334								4.64361	1.22781e-05	0		0		0			4.56173	-1.63431e-05	0		0		0			4.60789	-5.74117e-05	0		0		0			4.64361	-4.13989e-05	0		0		0			4.64361	-0.00838674	0
		4.6477	-0.00220502								4.6477	1.47904e-05	0		0		0			4.56576	-2.81472e-05	0		0		0			4.61195	-5.27717e-05	0		0		0			4.6477	-3.14477e-05	0		0		0			4.6477	-0.00837719	0
		4.6518	-0.00212772								4.6518	2.0241e-05	0		0		0			4.56978	-4.15675e-05	0		0		0			4.61601	-4.58004e-05	0		0		0			4.6518	-1.97186e-05	0		0		0			4.6518	-0.00839168	0
		4.65589	-0.00211117								4.65589	2.86472e-05	0		0		0			4.5738	-5.6391e-05	0		0		0			4.62008	-3.65315e-05	0		0		0			4.65589	-6.36435e-06	0		0		0			4.65589	-0.00843116	0
		4.65999	-0.00212498								4.65999	3.89729e-05	0		0		0			4.57783	-7.25437e-05	0		0		0			4.62414	-2.53351e-05	0		0		0			4.65999	7.89314e-06	0		0		0			4.65999	-0.00848968	0
		4.66408	-0.0021388								4.66408	4.96654e-05	0		0		0			4.58185	-8.95044e-05	0		0		0			4.6282	-1.28847e-05	0		0		0			4.66408	2.18453e-05	0		0		0			4.66408	-0.00855514	0
		4.66818	-0.00254451								4.66818	5.94343e-05	0		0		0			4.58587	-0.000106027	0		0		0			4.63227	4.82127e-08	0		0		0			4.66818	3.40825e-05	0		0		0			4.66818	-0.00861298	0
		4.67227	-0.0021598								4.67227	6.78168e-05	0		0		0			4.58989	-0.000120394	0		0		0			4.63633	1.28208e-05	0		0		0			4.67227	4.33283e-05	0		0		0			4.67227	-0.00865086	0
		4.67637	-0.00213037								4.67637	7.52905e-05	0		0		0			4.59392	-0.0001311	0		0		0			4.64039	2.50894e-05	0		0		0			4.67637	4.86361e-05	0		0		0			4.67637	-0.00866148	0
		4.68046	-0.0021321								4.68046	8.28653e-05	0		0		0			4.59794	-0.000137552	0		0		0			4.64446	3.67441e-05	0		0		0			4.68046	4.94808e-05	0		0		0			4.68046	-0.00864347	0
		4.68456	-0.00213383								4.68456	9.14132e-05	0		0		0			4.60196	-0.000140339	0		0		0			4.64852	4.77552e-05	0		0		0			4.68456	4.57033e-05	0		0		0			4.68456	-0.00860056	0
		4.68865	-0.00224584								4.68865	0.000101139	0		0		0			4.60598	-0.000140969	0		0		0			4.65259	5.80184e-05	0		0		0			4.68865	3.73434e-05	0		0		0			4.68865	-0.00854117	0
		4.69275	-0.00228709								4.69275	0.000111463	0		0		0			4.61001	-0.000141216	0		0		0			4.65665	6.73946e-05	0		0		0			4.69275	2.4457e-05	0		0		0			4.69275	-0.00847804	0
		4.69684	-0.00232833								4.69684	0.00012128	0		0		0			4.61403	-0.000142527	0		0		0			4.66071	7.58387e-05	0		0		0			4.69684	7.14265e-06	0		0		0			4.69684	-0.00842701	0
		4.70094	-0.00251348								4.70094	0.000129394	0		0		0			4.61805	-0.000145779	0		0		0			4.66478	8.35545e-05	0		0		0			4.70094	-1.41193e-05	0		0		0			4.70094	-0.00840432	0
		4.70503	-0.00244541								4.70503	0.000134882	0		0		0			4.62208	-0.000151366	0		0		0			4.66884	9.10112e-05	0		0		0			4.70503	-3.81384e-05	0		0		0			4.70503	-0.00842279	0
		4.70913	-0.00192448								4.70913	0.000137242	0		0		0			4.6261	-0.00015932	0		0		0			4.6729	9.87415e-05	0		0		0			4.70913	-6.29929e-05	0		0		0			4.70913	-0.0084875	0
		4.71322	-0.00185012								4.71322	0.000136322	0		0		0			4.63012	-0.000169238	0		0		0			4.67697	0.00010703	0		0		0			4.71322	-8.65218e-05	0		0		0			4.71322	-0.00859287	0
		4.71732	-0.00187465								4.71732	0.00013214	0		0		0			4.63414	-0.000180085	0		0		0			4.68103	0.00011574	0		0		0			4.71732	-0.000107037	0		0		0			4.71732	-0.00872213	0
		4.72141	-0.00189918								4.72141	0.000124761	0		0		0			4.63817	-0.000190226	0		0		0			4.68509	0.000124483	0		0		0			4.72141	-0.000123754	0		0		0			4.72141	-0.00885033	0
		4.72551	-0.00225934								4.72551	0.000114354	0		0		0			4.64219	-0.000197898	0		0		0			4.68916	0.000133057	0		0		0			4.72551	-0.000136711	0		0		0			4.72551	-0.00895093	0
		4.7296	-0.00216805								4.7296	0.000101359	0		0		0			4.64621	-0.000201945	0		0		0			4.69322	0.000141796	0		0		0			4.7296	-0.000146358	0		0		0			4.7296	-0.00900413	0
		4.73369	-0.00220097								4.7337	8.66003e-05	0		0		0			4.65023	-0.000202382	0		0		0			4.69728	0.000151497	0		0		0			4.73369	-0.000153149	0		0		0			4.7337	-0.00900334	0
		4.73779	-0.00223389								4.73779	7.12068e-05	0		0		0			4.65426	-0.000200302	0		0		0			4.70135	0.000162979	0		0		0			4.73779	-0.000157404	0		0		0			4.73779	-0.00895595	0
		4.74188	-0.00230065								4.74189	5.62838e-05	0		0		0			4.65828	-0.000197306	0		0		0			4.70541	0.000176597	0		0		0			4.74188	-0.00015947	0		0		0			4.74189	-0.00887845	0
		4.74598	-0.00241521								4.74598	4.25785e-05	0		0		0			4.6623	-0.000194708	0		0		0			4.70947	0.000191993	0		0		0			4.74598	-0.000159943	0		0		0			4.74598	-0.00878909	0
		4.75007	-0.00252977								4.75008	3.02972e-05	0		0		0			4.66632	-0.000192943	0		0		0			4.71354	0.000208173	0		0		0			4.75007	-0.000159706	0		0		0			4.75008	-0.00870209	0
		4.75417	-0.00295188								4.75417	1.92076e-05	0		0		0			4.67035	-0.000191516	0		0		0			4.7176	0.000223812	0		0		0			4.75417	-0.000159673	0		0		0			4.75417	-0.00862509	0
		4.75826	-0.00241022								4.75826	8.94847e-06	0		0		0			4.67437	-0.000189502	0		0		0			4.72166	0.000237605	0		0		0			4.75826	-0.000160345	0		0		0			4.75827	-0.00855995	0
		4.76236	-0.0015726								4.76236	-6.83708e-07	0		0		0			4.67839	-0.00018629	0		0		0			4.72573	0.000248555	0		0		0			4.76236	-0.000161498	0		0		0			4.76236	-0.0085053	0
		4.76645	-0.0017637								4.76645	-9.55179e-06	0		0		0			4.68242	-0.000182141	0		0		0			4.72979	0.000256047	0		0		0			4.76645	-0.000162216	0		0		0			4.76646	-0.00845949	0
		4.77055	-0.00195481								4.77055	-1.71617e-05	0		0		0			4.68644	-0.000178185	0		0		0			4.73385	0.00025973	0		0		0			4.77055	-0.00016128	0		0		0			4.77055	-0.00842285	0
		4.77464	-0.00233802								4.77464	-2.27922e-05	0		0		0			4.69046	-0.000175812	0		0		0			4.73792	0.000259303	0		0		0			4.77464	-0.000157652	0		0		0			4.77465	-0.00839832	0
		4.77874	-0.00208874								4.77874	-2.57627e-05	0		0		0			4.69448	-0.000175906	0		0		0			4.74198	0.000254468	0		0		0			4.77874	-0.000150738	0		0		0			4.77874	-0.00839031	0
		4.78283	-0.00201975								4.78283	-2.57568e-05	0		0		0			4.69851	-0.000178273	0		0		0			4.74604	0.000245063	0		0		0			4.78283	-0.000140461	0		0		0			4.78284	-0.0084023	0
		4.78693	-0.00211492								4.78693	-2.31258e-05	0		0		0			4.70253	-0.000181596	0		0		0			4.75011	0.000231284	0		0		0			4.78693	-0.000127203	0		0		0			4.78693	-0.00843499	0
		4.79102	-0.0022101								4.79102	-1.89813e-05	0		0		0			4.70655	-0.00018394	0		0		0			4.75417	0.0002138	0		0		0			4.79102	-0.000111706	0		0		0			4.79103	-0.00848588	0
		4.79512	-0.00269487								4.79512	-1.50359e-05	0		0		0			4.71057	-0.000183542	0		0		0			4.75823	0.000193638	0		0		0			4.79512	-9.49564e-05	0		0		0			4.79512	-0.00855083	0
		4.79921	-0.00285188								4.79921	-1.3115e-05	0		0		0			4.7146	-0.000179506	0		0		0			4.7623	0.000171904	0		0		0			4.79921	-7.80246e-05	0		0		0			4.79922	-0.00862661	0
		4.80331	-0.00257966								4.80331	-1.45859e-05	0		0		0			4.71862	-0.000172099	0		0		0			4.76636	0.000149511	0		0		0			4.80331	-6.18699e-05	0		0		0			4.80331	-0.00871193	0
		4.8074	-0.00230743								4.8074	-1.99343e-05	0		0		0			4.72264	-0.000162525	0		0		0			4.77042	0.000127014	0		0		0			4.8074	-4.72109e-05	0		0		0			4.8074	-0.00880644	0
		4.8115	-0.00205818								4.8115	-2.86101e-05	0		0		0			4.72667	-0.000152398	0		0		0			4.77449	0.000104666	0		0		0			4.8115	-3.43938e-05	0		0		0			4.8115	-0.00890728	0
		4.81559	-0.00216726								4.81559	-3.91586e-05	0		0		0			4.73069	-0.000143223	0		0		0			4.77855	8.25909e-05	0		0		0			4.81559	-2.33971e-05	0		0		0			4.81559	-0.00900571	0
		4.81969	-0.00227635								4.81969	-4.95819e-05	0		0		0			4.73471	-0.000136144	0		0		0			4.78261	6.099e-05	0		0		0			4.81969	-1.38883e-05	0		0		0			4.81969	-0.00908695	0
		4.82378	-0.0026877								4.82378	-5.77646e-05	0		0		0			4.73873	-0.00013192	0		0		0			4.78668	4.02887e-05	0		0		0			4.82378	-5.37429e-06	0		0		0			4.82378	-0.00913459	0
		4.82788	-0.00268689								4.82788	-6.1891e-05	0		0		0			4.74276	-0.00013097	0		0		0			4.79074	2.11374e-05	0		0		0			4.82788	2.57374e-06	0		0		0			4.82788	-0.009138	0
		4.83197	-0.00137594								4.83197	-6.08266e-05	0		0		0			4.74678	-0.000133355	0		0		0			4.7948	4.26858e-06	0		0		0			4.83197	1.01261e-05	0		0		0			4.83197	-0.00909802	0
		4.83607	-0.00147345								4.83607	-5.44139e-05	0		0		0			4.7508	-0.000138631	0		0		0			4.79887	-9.74007e-06	0		0		0			4.83607	1.70985e-05	0		0		0			4.83607	-0.00902779	0
		4.84016	-0.00157096								4.84016	-4.36019e-05	0		0		0			4.75482	-0.000145767	0		0		0			4.80293	-2.06536e-05	0		0		0			4.84016	2.30029e-05	0		0		0			4.84016	-0.00894734	0
		4.84426	-0.00180138								4.84426	-3.03882e-05	0		0		0			4.75885	-0.000153188	0		0		0			4.80699	-2.85697e-05	0		0		0			4.84426	2.71877e-05	0		0		0			4.84426	-0.00887701	0
		4.84835	-0.0023882								4.84835	-1.74268e-05	0		0		0			4.76287	-0.000159009	0		0		0			4.81106	-3.37166e-05	0		0		0			4.84835	2.90224e-05	0		0		0			4.84835	-0.00883169	0
		4.85245	-0.00250007								4.85245	-7.4917e-06	0		0		0			4.76689	-0.000161455	0		0		0			4.81512	-3.61919e-05	0		0		0			4.85245	2.81354e-05	0		0		0			4.85245	-0.00881777	0
		4.85654	-0.00292856								4.85654	-2.80012e-06	0		0		0			4.77091	-0.000159394	0		0		0			4.81918	-3.5868e-05	0		0		0			4.85654	2.46823e-05	0		0		0			4.85654	-0.00883302	0
		4.86064	-0.0028371								4.86064	-4.40337e-06	0		0		0			4.77494	-0.000152772	0		0		0			4.82325	-3.25981e-05	0		0		0			4.86064	1.94758e-05	0		0		0			4.86064	-0.00886861	0
		4.86473	-0.00285863								4.86473	-1.1923e-05	0		0		0			4.77896	-0.000142672	0		0		0			4.82731	-2.66166e-05	0		0		0			4.86473	1.38419e-05	0		0		0			4.86473	-0.00891285	0
		4.86883	-0.00288015								4.86883	-2.38198e-05	0		0		0			4.78298	-0.000130824	0		0		0			4.83137	-1.88204e-05	0		0		0			4.86883	9.11579e-06	0		0		0			4.86883	-0.00895499	0
		4.87292	-0.00213429								4.87292	-3.80732e-05	0		0		0			4.78701	-0.000118813	0		0		0			4.83544	-1.06754e-05	0		0		0			4.87292	6.16462e-06	0		0		0			4.87292	-0.00898801	0
		4.87702	-0.00240112								4.87702	-5.29093e-05	0		0		0			4.79103	-0.000107453	0		0		0			4.8395	-3.75947e-06	0		0		0			4.87702	5.01465e-06	0		0		0			4.87702	-0.00900983	0
		4.88111	-0.00266795								4.88111	-6.71925e-05	0		0		0			4.79505	-9.66674e-05	0		0		0			4.84356	8.17958e-07	0		0		0			4.88111	4.84338e-06	0		0		0			4.88111	-0.00902313	0
		4.88521	-0.00330505								4.88521	-8.03563e-05	0		0		0			4.79907	-8.58501e-05	0		0		0			4.84763	2.80906e-06	0		0		0			4.88521	4.31468e-06	0		0		0			4.88521	-0.00903456	0
		4.8893	-0.00366654								4.8893	-9.20636e-05	0		0		0			4.8031	-7.43992e-05	0		0		0			4.85169	2.80864e-06	0		0		0			4.8893	2.14006e-06	0		0		0			4.8893	-0.00905299	0
		4.8934	-0.00407185								4.8934	-0.000101844	0		0		0			4.80712	-6.20878e-05	0		0		0			4.85575	1.85737e-06	0		0		0			4.8934	-2.34598e-06	0		0		0			4.8934	-0.00908718	0
		4.89749	-0.00431982								4.89749	-0.000108965	0		0		0			4.81114	-4.91693e-05	0		0		0			4.85982	9.47471e-07	0		0		0			4.89749	-8.78687e-06	0		0		0			4.89749	-0.00914337	0
		4.90159	-0.00462371								4.90159	-0.000112584	0		0		0			4.81516	-3.63492e-05	0		0		0			4.86388	7.52569e-07	0		0		0			4.90159	-1.58128e-05	0		0		0			4.90159	-0.00922423	0
		4.90568	-0.0049276								4.90568	-0.000112061	0		0		0			4.81919	-2.47266e-05	0		0		0			4.86794	1.73477e-06	0		0		0			4.90568	-2.14649e-05	0		0		0			4.90568	-0.00932866	0
		4.90978	-0.00587621								4.90978	-0.000107235	0		0		0			4.82321	-1.56432e-05	0		0		0			4.87201	4.45183e-06	0		0		0			4.90978	-2.39007e-05	0		0		0			4.90978	-0.0094535	0
		4.91387	-0.00535023								4.91387	-9.85006e-05	0		0		0			4.82723	-1.0398e-05	0		0		0			4.87607	9.68772e-06	0		0		0			4.91387	-2.20023e-05	0		0		0			4.91387	-0.00959493	0
		4.91797	-0.00518247								4.91797	-8.66742e-05	0		0		0			4.83126	-9.83319e-06	0		0		0			4.88014	1.82116e-05	0		0		0			4.91797	-1.57292e-05	0		0		0			4.91797	-0.00974848	0
		4.92206	-0.00530124								4.92206	-7.27382e-05	0		0		0			4.83528	-1.39139e-05	0		0		0			4.8842	3.03525e-05	0		0		0			4.92206	-6.08966e-06	0		0		0			4.92206	-0.00990827	0
		4.92615	-0.00542001								4.92616	-5.76111e-05	0		0		0			4.8393	-2.14733e-05	0		0		0			4.88826	4.56866e-05	0		0		0			4.92615	5.18572e-06	0		0		0			4.92616	-0.0100669	0
		4.93025	-0.00417643								4.93025	-4.19413e-05	0		0		0			4.84332	-3.02674e-05	0		0		0			4.89233	6.30112e-05	0		0		0			4.93025	1.61616e-05	0		0		0			4.93025	-0.0102172	0
		4.93434	-0.00252772								4.93435	-2.60425e-05	0		0		0			4.84735	-3.74715e-05	0		0		0			4.89639	8.05617e-05	0		0		0			4.93434	2.51987e-05	0		0		0			4.93435	-0.0103543	0
		4.93844	-0.00236734								4.93844	-9.98996e-06	0		0		0			4.85137	-4.05043e-05	0		0		0			4.90045	9.63616e-05	0		0		0			4.93844	3.14188e-05	0		0		0			4.93844	-0.0104778	0
		4.94253	-0.00246716								4.94254	6.08954e-06	0		0		0			4.85539	-3.78913e-05	0		0		0			4.90452	0.000108617	0		0		0			4.94253	3.49762e-05	0		0		0			4.94254	-0.0105908	0
		4.94663	-0.00256697								4.94663	2.16392e-05	0		0		0			4.85941	-2.97665e-05	0		0		0			4.90858	0.000116178	0		0		0			4.94663	3.69457e-05	0		0		0			4.94663	-0.0106983	0
		4.95072	-0.00369661								4.95072	3.54527e-05	0		0		0			4.86344	-1.77507e-05	0		0		0			4.91264	0.000118903	0		0		0			4.95072	3.87515e-05	0		0		0			4.95073	-0.0108048	0
		4.95482	-0.00408021								4.95482	4.57997e-05	0		0		0			4.86746	-4.27771e-06	0		0		0			4.91671	0.000117691	0		0		0			4.95482	4.13801e-05	0		0		0			4.95482	-0.0109124	0
		4.95891	-0.00437265								4.95891	5.09028e-05	0		0		0			4.87148	8.1992e-06	0		0		0			4.92077	0.00011416	0		0		0			4.95891	4.47462e-05	0		0		0			4.95892	-0.0110193	0
		4.96301	-0.00468828								4.96301	4.97041e-05	0		0		0			4.8755	1.77425e-05	0		0		0			4.92483	0.000110006	0		0		0			4.96301	4.76552e-05	0		0		0			4.96301	-0.0111198	0
		4.9671	-0.00489044								4.9671	4.25146e-05	0		0		0			4.87953	2.31357e-05	0		0		0			4.9289	0.000106385	0		0		0			4.9671	4.83793e-05	0		0		0			4.96711	-0.0112048	0
		4.9712	-0.00446573								4.9712	3.12084e-05	0		0		0			4.88355	2.39136e-05	0		0		0			4.93296	0.000103674	0		0		0			4.9712	4.55133e-05	0		0		0			4.9712	-0.0112634	0
		4.97529	-0.0043035								4.97529	1.8763e-05	0		0		0			4.88757	2.04539e-05	0		0		0			4.93702	0.000101639	0		0		0			4.97529	3.86306e-05	0		0		0			4.9753	-0.0112853	0
		4.97939	-0.00414126								4.97939	8.39325e-06	0		0		0			4.8916	1.3993e-05	0		0		0			4.94109	9.98193e-05	0		0		0			4.97939	2.83734e-05	0		0		0			4.97939	-0.0112631	0
		4.98348	-0.00421398								4.98348	2.66044e-06	0		0		0			4.89562	6.43477e-06	0		0		0			4.94515	9.78121e-05	0		0		0			4.98348	1.60551e-05	0		0		0			4.98349	-0.0111944	0
		4.98758	-0.0042867								4.98758	2.92912e-06	0		0		0			4.89964	-1.75301e-07	0		0		0			4.94921	9.53912e-05	0		0		0			4.98758	3.08082e-06	0		0		0			4.98758	-0.011083	0
		4.99167	-0.00450028								4.99167	9.18694e-06	0		0		0			4.90366	-4.30325e-06	0		0		0			4.95328	9.25031e-05	0		0		0			4.99167	-9.5117e-06	0		0		0			4.99168	-0.0109384	0
		4.99577	-0.00486135								4.99577	2.02262e-05	0		0		0			4.90769	-5.41677e-06	0		0		0			4.95734	8.9343e-05	0		0		0			4.99577	-2.12758e-05	0		0		0			4.99577	-0.0107739	0
		4.99986	-0.0054698								4.99986	3.41144e-05	0		0		0			4.91171	-4.08791e-06	0		0		0			4.9614	8.64189e-05	0		0		0			4.99986	-3.23535e-05	0		0		0			4.99986	-0.010604	0
		5.00396	-0.00524339								5.00396	4.88391e-05	0		0		0			4.91573	-1.72058e-06	0		0		0			4.96547	8.44638e-05	0		0		0			5.00396	-4.324e-05	0		0		0			5.00396	-0.0104423	0
		5.00805	-0.00452016								5.00805	6.28917e-05	0		0		0			4.91975	-3.01435e-08	0		0		0			4.96953	8.4082e-05	0		0		0			5.00805	-5.43974e-05	0		0		0			5.00805	-0.0102995	0
		5.01215	-0.00439427								5.01215	7.55533e-05	0		0		0			4.92378	-4.69816e-07	0		0		0			4.97359	8.53208e-05	0		0		0			5.01215	-6.58676e-05	0		0		0			5.01215	-0.0101833	0
		5.01624	-0.00439841								5.01624	8.6797e-05	0		0		0			4.9278	-3.75135e-06	0		0		0			4.97766	8.74474e-05	0		0		0			5.01624	-7.71031e-05	0		0		0			5.01624	-0.0100988	0
		5.02034	-0.00440255								5.02034	9.69409e-05	0		0		0			4.93182	-9.66521e-06	0		0		0			4.98172	8.90918e-05	0		0		0			5.02034	-8.71932e-05	0		0		0			5.02034	-0.010049	0
		5.02443	-0.00476372								5.02443	0.000106263	0		0		0			4.93585	-1.72384e-05	0		0		0			4.98578	8.86724e-05	0		0		0			5.02443	-9.52408e-05	0		0		0			5.02443	-0.0100352	0
		5.02853	-0.00469495								5.02853	0.00011474	0		0		0			4.93987	-2.51803e-05	0		0		0			4.98985	8.48969e-05	0		0		0			5.02853	-0.000100666	0		0		0			5.02853	-0.0100563	0
		5.03262	-0.00472779								5.03262	0.000121956	0		0		0			4.94389	-3.23699e-05	0		0		0			4.99391	7.71346e-05	0		0		0			5.03262	-0.000103247	0		0		0			5.03262	-0.0101079	0
		5.03672	-0.00476063								5.03672	0.000127199	0		0		0			4.94791	-3.81111e-05	0		0		0			4.99797	6.55456e-05	0		0		0			5.03672	-0.000102969	0		0		0			5.03672	-0.0101819	0
		5.04081	-0.00489509								5.04081	0.000129677	0		0		0			4.95194	-4.21682e-05	0		0		0			5.00204	5.09735e-05	0		0		0			5.04081	-9.98138e-05	0		0		0			5.04081	-0.0102674	0
		5.04491	-0.0053237								5.04491	0.00012875	0		0		0			4.95596	-4.46381e-05	0		0		0			5.0061	3.48016e-05	0		0		0			5.04491	-9.37813e-05	0		0		0			5.04491	-0.0103525	0
		5.049	-0.0049329								5.049	0.000124167	0		0		0			4.95998	-4.57612e-05	0		0		0			5.01016	1.89154e-05	0		0		0			5.049	-8.51804e-05	0		0		0			5.049	-0.0104261	0
		5.0531	-0.00479918								5.0531	0.000116291	0		0		0			4.964	-4.57639e-05	0		0		0			5.01423	5.70642e-06	0		0		0			5.0531	-7.50094e-05	0		0		0			5.0531	-0.0104798	0
		5.05719	-0.00466547								5.05719	0.000106267	0		0		0			4.96803	-4.47404e-05	0		0		0			5.01829	-2.17932e-06	0		0		0			5.05719	-6.51227e-05	0		0		0			5.05719	-0.0105089	0
		5.06129	-0.00471531								5.06129	9.5984e-05	0		0		0			4.97205	-4.26428e-05	0		0		0			5.02235	-2.49034e-06	0		0		0			5.06129	-5.78903e-05	0		0		0			5.06129	-0.0105136	0
		5.06538	-0.00476516								5.06538	8.76697e-05	0		0		0			4.97607	-3.92871e-05	0		0		0			5.02642	5.77775e-06	0		0		0			5.06538	-5.53093e-05	0		0		0			5.06538	-0.0104987	0
		5.06948	-0.00509188								5.06948	8.32031e-05	0		0		0			4.98009	-3.44928e-05	0		0		0			5.03048	2.18047e-05	0		0		0			5.06948	-5.7945e-05	0		0		0			5.06948	-0.0104719	0
		5.07357	-0.00488775								5.07357	8.33966e-05	0		0		0			4.98412	-2.82828e-05	0		0		0			5.03454	4.3051e-05	0		0		0			5.07357	-6.43759e-05	0		0		0			5.07357	-0.010442	0
		5.07767	-0.00458713								5.07767	8.76654e-05	0		0		0			4.98814	-2.1072e-05	0		0		0			5.03861	6.59896e-05	0		0		0			5.07767	-7.16041e-05	0		0		0			5.07767	-0.0104162	0
		5.08176	-0.00445315								5.08176	9.42954e-05	0		0		0			4.99216	-1.37681e-05	0		0		0			5.04267	8.71133e-05	0		0		0			5.08176	-7.63401e-05	0		0		0			5.08176	-0.0103994	0
		5.08586	-0.00431917								5.08586	0.000101133	0		0		0			4.99619	-7.67465e-06	0		0		0			5.04673	0.000103804	0		0		0			5.08586	-7.63993e-05	0		0		0			5.08586	-0.010393	0
		5.08995	-0.00425065								5.08995	0.000106332	0		0		0			5.00021	-4.15251e-06	0		0		0			5.0508	0.00011482	0		0		0			5.08995	-7.13829e-05	0		0		0			5.08995	-0.0103961	0
		5.09405	-0.00426669								5.09405	0.000108799	0		0		0			5.00423	-4.14162e-06	0		0		0			5.05486	0.000120333	0		0		0			5.09405	-6.24598e-05	0		0		0			5.09405	-0.010407	0
		5.09814	-0.00428272								5.09814	0.000108196	0		0		0			5.00825	-7.74591e-06	0		0		0			5.05892	0.000121545	0		0		0			5.09814	-5.14921e-05	0		0		0			5.09814	-0.0104248	0
		5.10224	-0.00454179								5.10224	0.000104654	0		0		0			5.01228	-1.41027e-05	0		0		0			5.06299	0.000120039	0		0		0			5.10224	-4.01735e-05	0		0		0			5.10224	-0.0104505	0
		5.10633	-0.00490195								5.10633	9.84796e-05	0		0		0			5.0163	-2.16643e-05	0		0		0			5.06705	0.00011708	0		0		0			5.10633	-2.95491e-05	0		0		0			5.10633	-0.0104863	0
		5.11043	-0.00493484								5.11043	9.01022e-05	0		0		0			5.02032	-2.881e-05	0		0		0			5.07111	0.000113288	0		0		0			5.11043	-1.99861e-05	0		0		0			5.11043	-0.0105328	0
		5.11452	-0.00496773								5.11452	8.02523e-05	0		0		0			5.02434	-3.45215e-05	0		0		0			5.07518	0.000108715	0		0		0			5.11452	-1.14909e-05	0		0		0			5.11452	-0.0105862	0
		5.11861	-0.00521536								5.11862	7.00976e-05	0		0		0			5.02837	-3.8773e-05	0		0		0			5.07924	0.000103303	0		0		0			5.11861	-4.12393e-06	0		0		0			5.11862	-0.0106366	0
		5.12271	-0.00463821								5.12271	6.108e-05	0		0		0			5.03239	-4.24049e-05	0		0		0			5.0833	9.73284e-05	0		0		0			5.12271	1.75828e-06	0		0		0			5.12271	-0.01067	0
		5.1268	-0.0045284								5.12681	5.44209e-05	0		0		0			5.03641	-4.65807e-05	0		0		0			5.08737	9.14493e-05	0		0		0			5.1268	5.59031e-06	0		0		0			5.12681	-0.010673	0
		5.1309	-0.00449691								5.1309	5.05939e-05	0		0		0			5.04044	-5.21143e-05	0		0		0			5.09143	8.63299e-05	0		0		0			5.1309	6.91634e-06	0		0		0			5.1309	-0.0106374	0
		5.13499	-0.00488748								5.135	4.91342e-05	0		0		0			5.04446	-5.89894e-05	0		0		0			5.0955	8.22138e-05	0		0		0			5.13499	5.69446e-06	0		0		0			5.135	-0.0105625	0
		5.13909	-0.00527805								5.13909	4.88376e-05	0		0		0			5.04848	-6.63019e-05	0		0		0			5.09956	7.88335e-05	0		0		0			5.13909	2.34181e-06	0		0		0			5.13909	-0.010454	0
		5.14318	-0.00512473								5.14318	4.82337e-05	0		0		0			5.0525	-7.26557e-05	0		0		0			5.10362	7.57218e-05	0		0		0			5.14318	-2.4089e-06	0		0		0			5.14319	-0.0103209	0
		5.14728	-0.00507582								5.14728	4.60193e-05	0		0		0			5.05653	-7.68198e-05	0		0		0			5.10769	7.26032e-05	0		0		0			5.14728	-7.70571e-06	0		0		0			5.14728	-0.0101709	0
		5.15137	-0.0050269								5.15137	4.13196e-05	0		0		0			5.06055	-7.82869e-05	0		0		0			5.11175	6.9511e-05	0		0		0			5.15137	-1.26901e-05	0		0		0			5.15138	-0.0100094	0
		5.15547	-0.00479992								5.15547	3.37801e-05	0		0		0			5.06457	-7.74514e-05	0		0		0			5.11581	6.65651e-05	0		0		0			5.15547	-1.66031e-05	0		0		0			5.15547	-0.00983957	0
		5.15956	-0.00470864								5.15956	2.35542e-05	0		0		0			5.06859	-7.53592e-05	0		0		0			5.11988	6.36709e-05	0		0		0			5.15956	-1.89594e-05	0		0		0			5.15957	-0.00966412	0
		5.16366	-0.00434596								5.16366	1.12451e-05	0		0		0			5.07262	-7.32207e-05	0		0		0			5.12394	6.03977e-05	0		0		0			5.16366	-1.98119e-05	0		0		0			5.16366	-0.00948668	0
		5.16775	-0.00425453								5.16775	-2.22425e-06	0		0		0			5.07664	-7.19487e-05	0		0		0			5.128	5.60508e-05	0		0		0			5.16775	-1.98705e-05	0		0		0			5.16776	-0.00931187	0
		5.17185	-0.00430155								5.17185	-1.57762e-05	0		0		0			5.08066	-7.19353e-05	0		0		0			5.13207	4.98464e-05	0		0		0			5.17185	-2.03075e-05	0		0		0			5.17185	-0.00914453	0
		5.17594	-0.00434858								5.17594	-2.83095e-05	0		0		0			5.08469	-7.30978e-05	0		0		0			5.13613	4.10672e-05	0		0		0			5.17594	-2.22638e-05	0		0		0			5.17595	-0.00898894	0
		5.18004	-0.00445484								5.18004	-3.8821e-05	0		0		0			5.08871	-7.50438e-05	0		0		0			5.14019	2.93029e-05	0		0		0			5.18004	-2.63369e-05	0		0		0			5.18004	-0.00884818	0
		5.18413	-0.00488342								5.18413	-4.64799e-05	0		0		0			5.09273	-7.73044e-05	0		0		0			5.14426	1.47241e-05	0		0		0			5.18413	-3.23633e-05	0		0		0			5.18414	-0.00872447	0
		5.18823	-0.00478664								5.18823	-5.07145e-05	0		0		0			5.09675	-7.94838e-05	0		0		0			5.14832	-1.6522e-06	0		0		0			5.18823	-3.96018e-05	0		0		0			5.18823	-0.00862006	0
		5.19232	-0.00504822								5.19232	-5.13634e-05	0		0		0			5.10078	-8.13235e-05	0		0		0			5.15238	-1.80301e-05	0		0		0			5.19232	-4.71602e-05	0		0		0			5.19232	-0.00853861	0
		5.19642	-0.0053098								5.19642	-4.88658e-05	0		0		0			5.1048	-8.27559e-05	0		0		0			5.15645	-3.23633e-05	0		0		0			5.19642	-5.43435e-05	0		0		0			5.19642	-0.00848594	0
		5.20051	-0.00501537								5.20051	-4.43268e-05	0		0		0			5.10882	-8.38382e-05	0		0		0			5.16051	-4.31644e-05	0		0		0			5.20051	-6.06977e-05	0		0		0			5.20051	-0.00846948	0
		5.20461	-0.00431363								5.20461	-3.93542e-05	0		0		0			5.11284	-8.45821e-05	0		0		0			5.16457	-5.01345e-05	0		0		0			5.20461	-6.57817e-05	0		0		0			5.20461	-0.00849588	0
		5.2087	-0.00438601								5.2087	-3.56141e-05	0		0		0			5.11687	-8.48119e-05	0		0		0			5.16864	-5.4156e-05	0		0		0			5.2087	-6.88853e-05	0		0		0			5.2087	-0.00856749	0
		5.2128	-0.00445839								5.2128	-3.43256e-05	0		0		0			5.12089	-8.42256e-05	0		0		0			5.1727	-5.66285e-05	0		0		0			5.2128	-6.89479e-05	0		0		0			5.2128	-0.00867913	0
		5.21689	-0.00485296								5.21689	-3.59452e-05	0		0		0			5.12491	-8.26357e-05	0		0		0			5.17676	-5.85581e-05	0		0		0			5.21689	-6.4748e-05	0		0		0			5.21689	-0.00881698	0
		5.22099	-0.00510026								5.22099	-4.02028e-05	0		0		0			5.12893	-8.0234e-05	0		0		0			5.18083	-5.99451e-05	0		0		0			5.22099	-5.5367e-05	0		0		0			5.22099	-0.00896037	0
		5.22508	-0.00467029								5.22508	-4.64356e-05	0		0		0			5.13296	-7.75938e-05	0		0		0			5.18489	-5.97353e-05	0		0		0			5.22508	-4.06752e-05	0		0		0			5.22508	-0.00908638	0
		5.22918	-0.00466907								5.22918	-5.40231e-05	0		0		0			5.13698	-7.5344e-05	0		0		0			5.18895	-5.63791e-05	0		0		0			5.22918	-2.1543e-05	0		0		0			5.22918	-0.0091752	0
		5.23327	-0.00461716								5.23327	-6.26484e-05	0		0		0			5.141	-7.37505e-05	0		0		0			5.19302	-4.87101e-05	0		0		0			5.23327	3.76567e-07	0		0		0			5.23327	-0.00921513	0
		5.23737	-0.00464137								5.23737	-7.23115e-05	0		0		0			5.14503	-7.25008e-05	0		0		0			5.19708	-3.67626e-05	0		0		0			5.23737	2.31472e-05	0		0		0			5.23737	-0.0092053	0
		5.24146	-0.00466558								5.24146	-8.31319e-05	0		0		0			5.14905	-7.08245e-05	0		0		0			5.20114	-2.21614e-05	0		0		0			5.24146	4.50326e-05	0		0		0			5.24146	-0.00915536	0
		5.24556	-0.00460265								5.24556	-9.50764e-05	0		0		0			5.15307	-6.78378e-05	0		0		0			5.20521	-7.72258e-06	0		0		0			5.24556	6.47391e-05	0		0		0			5.24556	-0.00908266	0
		5.24965	-0.00468916								5.24965	-0.000107713	0		0		0			5.15709	-6.29289e-05	0		0		0			5.20927	3.63494e-06	0		0		0			5.24965	8.14354e-05	0		0		0			5.24965	-0.00900843	0
		5.25375	-0.00477567								5.25375	-0.000120152	0		0		0			5.16112	-5.6e-05	0		0		0			5.21333	1.01396e-05	0		0		0			5.25375	9.48754e-05	0		0		0			5.25375	-0.00895437	0
		5.25784	-0.00491082								5.25784	-0.000131191	0		0		0			5.16514	-4.76168e-05	0		0		0			5.2174	1.17892e-05	0		0		0			5.25784	0.000105529	0		0		0			5.25784	-0.00894004	0
		5.26194	-0.00549664								5.26194	-0.00013964	0		0		0			5.16916	-3.89618e-05	0		0		0			5.22146	1.00335e-05	0		0		0			5.26194	0.000114546	0		0		0			5.26194	-0.00897977	0
		5.26603	-0.00569974								5.26603	-0.000144744	0		0		0			5.17318	-3.15595e-05	0		0		0			5.22552	6.79358e-06	0		0		0			5.26603	0.000123258	0		0		0			5.26603	-0.009079	0
		5.27013	-0.00499822								5.27013	-0.000146437	0		0		0			5.17721	-2.67609e-05	0		0		0			5.22959	3.53504e-06	0		0		0			5.27013	0.000132293	0		0		0			5.27013	-0.00923098	0
		5.27422	-0.00503673								5.27422	-0.000145271	0		0		0			5.18123	-2.51735e-05	0		0		0			5.23365	9.0507e-07	0		0		0			5.27422	0.000140855	0		0		0			5.27422	-0.00941636	0
		5.27832	-0.00507524								5.27832	-0.000141988	0		0		0			5.18525	-2.63415e-05	0		0		0			5.23771	-1.06524e-06	0		0		0			5.27832	0.000146789	0		0		0			5.27832	-0.00960705	0
		5.28241	-0.00524363								5.28241	-0.000136974	0		0		0			5.18928	-2.8895e-05	0		0		0			5.24178	-2.54834e-06	0		0		0			5.28241	0.000147556	0		0		0			5.28241	-0.0097741	0
		5.28651	-0.00472349								5.28651	-0.000129912	0		0		0			5.1933	-3.12008e-05	0		0		0			5.24584	-3.65976e-06	0		0		0			5.28651	0.000141634	0		0		0			5.28651	-0.00989629	0
		5.2906	-0.00472202								5.2906	-0.00011991	0		0		0			5.19732	-3.21673e-05	0		0		0			5.2499	-4.35154e-06	0		0		0			5.2906	0.000129452	0		0		0			5.2906	-0.0099655	0
		5.2947	-0.00472055								5.2947	-0.000106038	0		0		0			5.20134	-3.17261e-05	0		0		0			5.25397	-4.54944e-06	0		0		0			5.2947	0.000113401	0		0		0			5.2947	-0.00998602	0
		5.29879	-0.00471409								5.29879	-8.80339e-05	0		0		0			5.20537	-3.06623e-05	0		0		0			5.25803	-4.30816e-06	0		0		0			5.29879	9.68529e-05	0		0		0			5.29879	-0.00996951	0
		5.30288	-0.00474993								5.30289	-6.6731e-05	0		0		0			5.20939	-2.99339e-05	0		0		0			5.26209	-3.93508e-06	0		0		0			5.30288	8.29891e-05	0		0		0			5.30289	-0.00992907	0
		5.30698	-0.00478576								5.30698	-4.40272e-05	0		0		0			5.21341	-2.9929e-05	0		0		0			5.26616	-3.99221e-06	0		0		0			5.30698	7.41164e-05	0		0		0			5.30698	-0.00987569	0
		5.31107	-0.0048948								5.31108	-2.24567e-05	0		0		0			5.21743	-3.01745e-05	0		0		0			5.27022	-5.17521e-06	0		0		0			5.31107	7.1498e-05	0		0		0			5.31108	-0.0098176	0
		5.31517	-0.00500384								5.31517	-4.60789e-06	0		0		0			5.22146	-2.96486e-05	0		0		0			5.27428	-8.08805e-06	0		0		0			5.31517	7.53511e-05	0		0		0			5.31517	-0.00976123	0
		5.31926	-0.00541527								5.31927	7.44331e-06	0		0		0			5.22548	-2.74211e-05	0		0		0			5.27835	-1.29812e-05	0		0		0			5.31926	8.47105e-05	0		0		0			5.31927	-0.00971073	0
		5.32336	-0.0060022								5.32336	1.25954e-05	0		0		0			5.2295	-2.3209e-05	0		0		0			5.28241	-1.96115e-05	0		0		0			5.32336	9.7353e-05	0		0		0			5.32336	-0.0096669	0
		5.32745	-0.00518863								5.32745	1.09863e-05	0		0		0			5.23352	-1.74814e-05	0		0		0			5.28647	-2.72939e-05	0		0		0			5.32745	0.000110208	0		0		0			5.32746	-0.00962564	0
		5.33155	-0.00478025								5.33155	3.92837e-06	0		0		0			5.23755	-1.11355e-05	0		0		0			5.29054	-3.51239e-05	0		0		0			5.33155	0.000120306	0		0		0			5.33155	-0.00957822	0
		5.33564	-0.00437188								5.33564	-6.55113e-06	0		0		0			5.24157	-4.99219e-06	0		0		0			5.2946	-4.2246e-05	0		0		0			5.33564	0.000125771	0		0		0			5.33565	-0.0095142	0
		5.33974	-0.00449792								5.33974	-1.83735e-05	0		0		0			5.24559	4.87781e-07	0		0		0			5.29866	-4.80589e-05	0		0		0			5.33974	0.00012636	0		0		0			5.33974	-0.00942598	0
		5.34383	-0.00462396								5.34383	-2.98905e-05	0		0		0			5.24962	5.15964e-06	0		0		0			5.30273	-5.23e-05	0		0		0			5.34383	0.000123145	0		0		0			5.34384	-0.00931215	0
		5.34793	-0.00500109								5.34793	-3.9979e-05	0		0		0			5.25364	9.00576e-06	0		0		0			5.30679	-5.50663e-05	0		0		0			5.34793	0.000117642	0		0		0			5.34793	-0.00917802	0
		5.35202	-0.00511405								5.35202	-4.77976e-05	0		0		0			5.25766	1.20151e-05	0		0		0			5.31085	-5.67995e-05	0		0		0			5.35202	0.000110917	0		0		0			5.35203	-0.00903356	0
		5.35612	-0.00507634								5.35612	-5.25231e-05	0		0		0			5.26168	1.42106e-05	0		0		0			5.31492	-5.82434e-05	0		0		0			5.35612	0.000103224	0		0		0			5.35612	-0.00889066	0
		5.36021	-0.00517283								5.36021	-5.32282e-05	0		0		0			5.26571	1.57396e-05	0		0		0			5.31898	-6.03429e-05	0		0		0			5.36021	9.43555e-05	0		0		0			5.36022	-0.00876129	0
		5.36431	-0.00526932								5.36431	-4.90637e-05	0		0		0			5.26973	1.68879e-05	0		0		0			5.32305	-6.40257e-05	0		0		0			5.36431	8.43028e-05	0		0		0			5.36431	-0.00865646	0
		5.3684	-0.00456861								5.3684	-3.96351e-05	0		0		0			5.27375	1.79787e-05	0		0		0			5.32711	-6.99057e-05	0		0		0			5.3684	7.38383e-05	0		0		0			5.36841	-0.00858446	0
		5.3725	-0.00462932								5.3725	-2.52619e-05	0		0		0			5.27777	1.92812e-05	0		0		0			5.33117	-7.80126e-05	0		0		0			5.3725	6.44113e-05	0		0		0			5.3725	-0.00854824	0
		5.37659	-0.00469003								5.37659	-7.0138e-06	0		0		0			5.2818	2.10014e-05	0		0		0			5.33524	-8.76887e-05	0		0		0			5.37659	5.75606e-05	0		0		0			5.3766	-0.00854279	0
		5.38069	-0.00494836								5.38069	1.3569e-05	0		0		0			5.28582	2.32565e-05	0		0		0			5.3393	-9.77658e-05	0		0		0			5.38069	5.42508e-05	0		0		0			5.38069	-0.00855527	0
		5.38478	-0.00524174								5.38478	3.49136e-05	0		0		0			5.28984	2.59412e-05	0		0		0			5.34336	-0.000107023	0		0		0			5.38478	5.45599e-05	0		0		0			5.38478	-0.00856902	0
		5.38888	-0.00496996								5.38888	5.57343e-05	0		0		0			5.29387	2.86059e-05	0		0		0			5.34743	-0.000114763	0		0		0			5.38888	5.77907e-05	0		0		0			5.38888	-0.00856992	0
		5.39297	-0.00465239								5.39297	7.52527e-05	0		0		0			5.29789	3.04958e-05	0		0		0			5.35149	-0.00012119	0		0		0			5.39297	6.27682e-05	0		0		0			5.39297	-0.00855142	0
		5.39707	-0.00461173								5.39707	9.32498e-05	0		0		0			5.30191	3.08502e-05	0		0		0			5.35555	-0.000127381	0		0		0			5.39707	6.81121e-05	0		0		0			5.39707	-0.00851619	0
		5.40116	-0.00461915								5.40116	0.00010996	0		0		0			5.30593	2.93583e-05	0		0		0			5.35962	-0.000134771	0		0		0			5.40116	7.24607e-05	0		0		0			5.40116	-0.00847471	0
		5.40526	-0.00462657								5.40526	0.000125818	0		0		0			5.30996	2.64627e-05	0		0		0			5.36368	-0.000144431	0		0		0			5.40526	7.46968e-05	0		0		0			5.40526	-0.00844275	0
		5.40935	-0.00479491								5.40935	0.000141111	0		0		0			5.31398	2.32652e-05	0		0		0			5.36774	-0.000156458	0		0		0			5.40935	7.42251e-05	0		0		0			5.40935	-0.00843826	0
		5.41345	-0.00496326								5.41345	0.000155734	0		0		0			5.318	2.10192e-05	0		0		0			5.37181	-0.000169815	0		0		0			5.41345	7.11785e-05	0		0		0			5.41345	-0.00847751	0
		5.41754	-0.00541464								5.41754	0.000169224	0		0		0			5.32202	2.05134e-05	0		0		0			5.37587	-0.000182734	0		0		0			5.41754	6.648e-05	0		0		0			5.41754	-0.00857029	0
		5.42164	-0.00520474								5.42164	0.00018104	0		0		0			5.32605	2.174e-05	0		0		0			5.37993	-0.000193467	0		0		0			5.42164	6.16549e-05	0		0		0			5.42164	-0.00871637	0
		5.42573	-0.00512738								5.42573	0.00019088	0		0		0			5.33007	2.39472e-05	0		0		0			5.384	-0.000200943	0		0		0			5.42573	5.83742e-05	0		0		0			5.42573	-0.00890495	0
		5.42983	-0.00505003								5.42983	0.000198848	0		0		0			5.33409	2.60115e-05	0		0		0			5.38806	-0.000204916	0		0		0			5.42983	5.78031e-05	0		0		0			5.42983	-0.00911889	0
		5.43392	-0.00486847								5.43392	0.000205332	0		0		0			5.33811	2.68922e-05	0		0		0			5.39212	-0.000205576	0		0		0			5.43392	5.99872e-05	0		0		0			5.43392	-0.00934073	0
		5.43802	-0.0038504								5.43802	0.000210675	0		0		0			5.34214	2.60195e-05	0		0		0			5.39619	-0.00020302	0		0		0			5.43802	6.36464e-05	0		0		0			5.43802	-0.00955724	0
		5.44211	-0.00392565								5.44211	0.000214804	0		0		0			5.34616	2.35582e-05	0		0		0			5.40025	-0.000197004	0		0		0			5.44211	6.65587e-05	0		0		0			5.44211	-0.00976047	0
		5.44621	-0.00400091								5.44621	0.000217069	0		0		0			5.35018	2.05009e-05	0		0		0			5.40431	-0.000187215	0		0		0			5.44621	6.64774e-05	0		0		0			5.44621	-0.00994614	0
		5.4503	-0.00420897								5.4503	0.000216402	0		0		0			5.35421	1.84593e-05	0		0		0			5.40838	-0.000173839	0		0		0			5.4503	6.20963e-05	0		0		0			5.4503	-0.0101108	0
		5.4544	-0.00425312								5.4544	0.000211791	0		0		0			5.35823	1.90554e-05	0		0		0			5.41244	-0.000157952	0		0		0			5.4544	5.35614e-05	0		0		0			5.4544	-0.0102501	0
		5.45849	-0.00438791								5.45849	0.000202794	0		0		0			5.36225	2.30888e-05	0		0		0			5.4165	-0.000141443	0		0		0			5.45849	4.22275e-05	0		0		0			5.45849	-0.0103588	0
		5.46259	-0.00452269								5.46259	0.000189772	0		0		0			5.36627	2.99075e-05	0		0		0			5.42057	-0.000126439	0		0		0			5.46259	2.99031e-05	0		0		0			5.46259	-0.0104331	0
		5.46668	-0.00504085								5.46668	0.000173753	0		0		0			5.3703	3.74927e-05	0		0		0			5.42463	-0.000114579	0		0		0			5.46668	1.79887e-05	0		0		0			5.46668	-0.0104739	0
		5.47078	-0.00535655								5.47078	0.000156029	0		0		0			5.37432	4.3355e-05	0		0		0			5.42869	-0.000106521	0		0		0			5.47078	7.02277e-06	0		0		0			5.47078	-0.0104889	0
		5.47487	-0.00488155								5.47487	0.000137785	0		0		0			5.37834	4.57221e-05	0		0		0			5.43276	-0.000101932	0		0		0			5.47487	-3.33645e-06	0		0		0			5.47487	-0.0104923	0
		5.47897	-0.00465411								5.47897	0.000119933	0		0		0			5.38236	4.43218e-05	0		0		0			5.43682	-9.98949e-05	0		0		0			5.47897	-1.38566e-05	0		0		0			5.47897	-0.010501	0
		5.48306	-0.00463022								5.48306	0.000103042	0		0		0			5.38639	4.02825e-05	0		0		0			5.44088	-9.94135e-05	0		0		0			5.48306	-2.51296e-05	0		0		0			5.48306	-0.0105289	0
		5.48716	-0.00447108								5.48716	8.73498e-05	0		0		0			5.39041	3.53241e-05	0		0		0			5.44495	-9.97191e-05	0		0		0			5.48716	-3.71175e-05	0		0		0			5.48716	-0.0105824	0
		5.49125	-0.00448115								5.49125	7.27526e-05	0		0		0			5.39443	3.0804e-05	0		0		0			5.44901	-0.000100339	0		0		0			5.49125	-4.9016e-05	0		0		0			5.49125	-0.0106585	0
		5.49534	-0.00449122								5.49535	5.88808e-05	0		0		0			5.39846	2.72397e-05	0		0		0			5.45307	-0.000101072	0		0		0			5.49534	-5.94169e-05	0		0		0			5.49535	-0.0107464	0
		5.49944	-0.00462642								5.49944	4.52758e-05	0		0		0			5.40248	2.44299e-05	0		0		0			5.45714	-0.000101965	0		0		0			5.49944	-6.66634e-05	0		0		0			5.49944	-0.0108311	0
		5.50353	-0.00447852								5.50354	3.15729e-05	0		0		0			5.4065	2.19563e-05	0		0		0			5.4612	-0.000103285	0		0		0			5.50353	-6.92681e-05	0		0		0			5.50354	-0.0108987	0
		5.50763	-0.00463005								5.50763	1.76346e-05	0		0		0			5.41052	1.97302e-05	0		0		0			5.46526	-0.000105367	0		0		0			5.50763	-6.62683e-05	0		0		0			5.50763	-0.0109397	0
		5.51172	-0.00478158								5.51173	3.51097e-06	0		0		0			5.41455	1.81269e-05	0		0		0			5.46933	-0.000108387	0		0		0			5.51172	-5.75565e-05	0		0		0			5.51173	-0.0109508	0
		5.51582	-0.00493871								5.51582	-1.06874e-05	0		0		0			5.41857	1.77707e-05	0		0		0			5.47339	-0.000112173	0		0		0			5.51582	-4.40189e-05	0		0		0			5.51582	-0.0109348	0
		5.51991	-0.00435028								5.51991	-2.49573e-05	0		0		0			5.42259	1.90996e-05	0		0		0			5.47745	-0.000116199	0		0		0			5.51991	-2.74026e-05	0		0		0			5.51992	-0.0108985	0
		5.52401	-0.00410043								5.52401	-3.9511e-05	0		0		0			5.42661	2.20077e-05	0		0		0			5.48152	-0.000119768	0		0		0			5.52401	-9.87567e-06	0		0		0			5.52401	-0.0108511	0
		5.5281	-0.00385059								5.5281	-5.47044e-05	0		0		0			5.43064	2.57309e-05	0		0		0			5.48558	-0.000122354	0		0		0			5.5281	6.59068e-06	0		0		0			5.52811	-0.0108014	0
		5.5322	-0.00392321								5.5322	-7.08062e-05	0		0		0			5.43466	2.89743e-05	0		0		0			5.48964	-0.000123877	0		0		0			5.5322	2.0661e-05	0		0		0			5.5322	-0.0107563	0
		5.53629	-0.00399584								5.53629	-8.76988e-05	0		0		0			5.43868	3.02536e-05	0		0		0			5.49371	-0.000124714	0		0		0			5.53629	3.17932e-05	0		0		0			5.5363	-0.0107182	0
		5.54039	-0.00418688								5.54039	-0.000104664	0		0		0			5.4427	2.8388e-05	0		0		0			5.49777	-0.000125392	0		0		0			5.54039	4.01718e-05	0		0		0			5.54039	-0.0106844	0
		5.54448	-0.00403912								5.54448	-0.000120412	0		0		0			5.44673	2.29525e-05	0		0		0			5.50183	-0.000126162	0		0		0			5.54448	4.6583e-05	0		0		0			5.54449	-0.0106479	0
		5.54858	-0.00409902								5.54858	-0.000133382	0		0		0			5.45075	1.45544e-05	0		0		0			5.5059	-0.000126793	0		0		0			5.54858	5.22959e-05	0		0		0			5.54858	-0.0106006	0
		5.55267	-0.00415892								5.55267	-0.000142125	0		0		0			5.45477	4.74645e-06	0		0		0			5.50996	-0.000126806	0		0		0			5.55267	5.88747e-05	0		0		0			5.55268	-0.0105381	0
		5.55677	-0.00429659								5.55677	-0.000145649	0		0		0			5.4588	-4.46111e-06	0		0		0			5.51402	-0.000125944	0		0		0			5.55677	6.77582e-05	0		0		0			5.55677	-0.0104612	0
		5.56086	-0.00522105								5.56086	-0.000143622	0		0		0			5.46282	-1.12787e-05	0		0		0			5.51809	-0.000124498	0		0		0			5.56086	7.96493e-05	0		0		0			5.56087	-0.0103757	0
		5.56496	-0.00515307								5.56496	-0.000136473	0		0		0			5.46684	-1.47035e-05	0		0		0			5.52215	-0.000123158	0		0		0			5.56496	9.4058e-05	0		0		0			5.56496	-0.0102883	0
		5.56905	-0.00515207								5.56905	-0.000125332	0		0		0			5.47086	-1.47072e-05	0		0		0			5.52621	-0.000122495	0		0		0			5.56905	0.000109321	0		0		0			5.56906	-0.0102041	0
		5.57315	-0.00504361								5.57315	-0.000111798	0		0		0			5.47489	-1.21092e-05	0		0		0			5.53028	-0.000122448	0		0		0			5.57315	0.000123159	0		0		0			5.57315	-0.0101244	0
		5.57724	-0.00507341								5.57724	-9.7566e-05	0		0		0			5.47891	-8.3098e-06	0		0		0			5.53434	-0.000122187	0		0		0			5.57724	0.000133474	0		0		0			5.57724	-0.0100479	0
		5.58134	-0.00510321								5.58134	-8.41075e-05	0		0		0			5.48293	-4.99332e-06	0		0		0			5.5384	-0.000120422	0		0		0			5.58134	0.000138911	0		0		0			5.58134	-0.00997229	0
		5.58543	-0.00491604								5.58543	-7.25027e-05	0		0		0			5.48695	-3.84356e-06	0		0		0			5.54247	-0.000115909	0		0		0			5.58543	0.000139034	0		0		0			5.58543	-0.00989709	0
		5.58953	-0.00487267								5.58953	-6.34842e-05	0		0		0			5.49098	-6.25695e-06	0		0		0			5.54653	-0.000107915	0		0		0			5.58953	0.000134211	0		0		0			5.58953	-0.00982436	0
		5.59362	-0.00515577								5.59362	-5.75552e-05	0		0		0			5.495	-1.3079e-05	0		0		0			5.5506	-9.63858e-05	0		0		0			5.59362	0.000125406	0		0		0			5.59362	-0.00975807	0
		5.59772	-0.00543887								5.59772	-5.50712e-05	0		0		0			5.49902	-2.44339e-05	0		0		0			5.55466	-8.18962e-05	0		0		0			5.59772	0.000113929	0		0		0			5.59772	-0.0097019	0
		5.60181	-0.0051274								5.60181	-5.6184e-05	0		0		0			5.50305	-3.97063e-05	0		0		0			5.55872	-6.54752e-05	0		0		0			5.60181	0.000101175	0		0		0			5.60181	-0.00965683	0
		5.60591	-0.00498799								5.60591	-6.06958e-05	0		0		0			5.50707	-5.76688e-05	0		0		0			5.56279	-4.83785e-05	0		0		0			5.60591	8.82522e-05	0		0		0			5.60591	-0.00961935	0
		5.61	-0.00514351								5.61	-6.79225e-05	0		0		0			5.51109	-7.67037e-05	0		0		0			5.56685	-3.19063e-05	0		0		0			5.61	7.57097e-05	0		0		0			5.61	-0.00958183	0
		5.6141	-0.00529903								5.6141	-7.67469e-05	0		0		0			5.51511	-9.50751e-05	0		0		0			5.57091	-1.72316e-05	0		0		0			5.6141	6.3581e-05	0		0		0			5.6141	-0.00953544	0
		5.61819	-0.00482381								5.61819	-8.59201e-05	0		0		0			5.51914	-0.000111267	0		0		0			5.57498	-5.22254e-06	0		0		0			5.61819	5.16358e-05	0		0		0			5.61819	-0.0094743	0
		5.62229	-0.00465921								5.62229	-9.44556e-05	0		0		0			5.52316	-0.000124346	0		0		0			5.57904	3.68773e-06	0		0		0			5.62229	3.97129e-05	0		0		0			5.62229	-0.00939952	0
		5.62638	-0.00469496								5.62638	-0.000101877	0		0		0			5.52718	-0.000134253	0		0		0			5.5831	9.59225e-06	0		0		0			5.62638	2.78676e-05	0		0		0			5.62638	-0.00932051	0
		5.63048	-0.0047307								5.63048	-0.000108188	0		0		0			5.5312	-0.000141816	0		0		0			5.58717	1.3124e-05	0		0		0			5.63048	1.63077e-05	0		0		0			5.63048	-0.00925279	0
		5.63457	-0.00558744								5.63457	-0.000113635	0		0		0			5.53523	-0.000148366	0		0		0			5.59123	1.53567e-05	0		0		0			5.63457	5.25628e-06	0		0		0			5.63457	-0.00921262	0
		5.63867	-0.00502234								5.63867	-0.000118454	0		0		0			5.53925	-0.000155126	0		0		0			5.59529	1.74844e-05	0		0		0			5.63867	-5.14552e-06	0		0		0			5.63867	-0.00921023	0
		5.64276	-0.00491416								5.64276	-0.000122735	0		0		0			5.54327	-0.000162616	0		0		0			5.59936	2.04813e-05	0		0		0			5.64276	-1.48469e-05	0		0		0			5.64276	-0.00924469	0
		5.64686	-0.00495555								5.64686	-0.000126407	0		0		0			5.54729	-0.000170338	0		0		0			5.60342	2.4824e-05	0		0		0			5.64686	-2.38716e-05	0		0		0			5.64686	-0.00930339	0
		5.65095	-0.00499694								5.65095	-0.000129327	0		0		0			5.55132	-0.000176851	0		0		0			5.60748	3.04222e-05	0		0		0			5.65095	-3.23692e-05	0		0		0			5.65095	-0.00936741	0
		5.65505	-0.00637283								5.65505	-0.00013131	0		0		0			5.55534	-0.000180163	0		0		0			5.61155	3.68644e-05	0		0		0			5.65505	-4.06199e-05	0		0		0			5.65505	-0.00942011	0
		5.65914	-0.00653147								5.65914	-0.000132039	0		0		0			5.55936	-0.000178326	0		0		0			5.61561	4.36312e-05	0		0		0			5.65914	-4.89441e-05	0		0		0			5.65914	-0.00945408	0
		5.66324	-0.0067675								5.66324	-0.000130977	0		0		0			5.56339	-0.000170011	0		0		0			5.61967	5.01827e-05	0		0		0			5.66324	-5.76453e-05	0		0		0			5.66324	-0.0094728	0
		5.66733	-0.00700353								5.66733	-0.000127382	0		0		0			5.56741	-0.000154953	0		0		0			5.62374	5.58788e-05	0		0		0			5.66733	-6.69009e-05	0		0		0			5.66733	-0.00948732	0
		5.67143	-0.0069127								5.67143	-0.000120556	0		0		0			5.57143	-0.000134135	0		0		0			5.6278	5.98623e-05	0		0		0			5.67143	-7.67601e-05	0		0		0			5.67143	-0.00951055	0
		5.67552	-0.00668564								5.67552	-0.000110244	0		0		0			5.57545	-0.000109607	0		0		0			5.63186	6.11027e-05	0		0		0			5.67552	-8.72141e-05	0		0		0			5.67552	-0.00955203	0
		5.67961	-0.00645858								5.67962	-9.68519e-05	0		0		0			5.57948	-8.40692e-05	0		0		0			5.63593	5.87172e-05	0		0		0			5.67961	-9.84097e-05	0		0		0			5.67962	-0.00961523	0
		5.68371	-0.00649155								5.68371	-8.14504e-05	0		0		0			5.5835	-6.02787e-05	0		0		0			5.63999	5.24479e-05	0		0		0			5.68371	-0.000110675	0		0		0			5.68371	-0.00969716	0
		5.6878	-0.00652453								5.68781	-6.55365e-05	0		0		0			5.58752	-4.03507e-05	0		0		0			5.64405	4.30512e-05	0		0		0			5.6878	-0.000124357	0		0		0			5.68781	-0.00978969	0
		5.6919	-0.00668176								5.6919	-5.07486e-05	0		0		0			5.59154	-2.53433e-05	0		0		0			5.64812	3.23322e-05	0		0		0			5.6919	-0.00013947	0		0		0			5.6919	-0.00988155	0
		5.69599	-0.00710964								5.696	-3.86081e-05	0		0		0			5.59557	-1.51357e-05	0		0		0			5.65218	2.2753e-05	0		0		0			5.69599	-0.000155305	0		0		0			5.696	-0.00996033	0
		5.70009	-0.00701887								5.70009	-3.02068e-05	0		0		0			5.59959	-8.76777e-06	0		0		0			5.65624	1.67851e-05	0		0		0			5.70009	-0.000170329	0		0		0			5.70009	-0.0100144	0
		5.70418	-0.00685952								5.70419	-2.59083e-05	0		0		0			5.60361	-4.96594e-06	0		0		0			5.66031	1.63253e-05	0		0		0			5.70418	-0.000182504	0		0		0			5.70419	-0.0100351	0
		5.70828	-0.00670017								5.70828	-2.52108e-05	0		0		0			5.60764	-2.57099e-06	0		0		0			5.66437	2.23714e-05	0		0		0			5.70828	-0.00018984	0		0		0			5.70828	-0.0100196	0
		5.71237	-0.00665426								5.71237	-2.69349e-05	0		0		0			5.61166	-6.29911e-07	0		0		0			5.66843	3.4897e-05	0		0		0			5.71237	-0.000191062	0		0		0			5.71238	-0.00997235	0
		5.71647	-0.00652893								5.71647	-2.97912e-05	0		0		0			5.61568	1.78024e-06	0		0		0			5.6725	5.28521e-05	0		0		0			5.71647	-0.000186115	0		0		0			5.71647	-0.00990513	0
		5.72056	-0.00659015								5.72056	-3.29426e-05	0		0		0			5.6197	5.59661e-06	0		0		0			5.67656	7.42468e-05	0		0		0			5.72056	-0.000176275	0		0		0			5.72057	-0.00983383	0
		5.72466	-0.00665136								5.72466	-3.63275e-05	0		0		0			5.62373	1.15578e-05	0		0		0			5.68062	9.64355e-05	0		0		0			5.72466	-0.000163839	0		0		0			5.72466	-0.0097734	0
		5.72875	-0.00725981								5.72875	-4.05337e-05	0		0		0			5.62775	1.9809e-05	0		0		0			5.68469	0.000116665	0		0		0			5.72875	-0.000151379	0		0		0			5.72876	-0.00973298	0
		5.73285	-0.00681846								5.73285	-4.63212e-05	0		0		0			5.63177	2.96261e-05	0		0		0			5.68875	0.000132679	0		0		0			5.73285	-0.000140897	0		0		0			5.73285	-0.0097138	0
		5.73694	-0.00666492								5.73694	-5.40777e-05	0		0		0			5.63579	3.95532e-05	0		0		0			5.69281	0.000143221	0		0		0			5.73694	-0.00013325	0		0		0			5.73695	-0.00971051	0
		5.74104	-0.00651138								5.74104	-6.3512e-05	0		0		0			5.63982	4.78962e-05	0		0		0			5.69688	0.000148233	0		0		0			5.74104	-0.000128087	0		0		0			5.74104	-0.00971552	0
		5.74513	-0.00640884								5.74513	-7.37271e-05	0		0		0			5.64384	5.33345e-05	0		0		0			5.70094	0.000148722	0		0		0			5.74513	-0.000124375	0		0		0			5.74514	-0.00972394	0
		5.74923	-0.00641355								5.74923	-8.35509e-05	0		0		0			5.64786	5.53525e-05	0		0		0			5.705	0.000146304	0		0		0			5.74923	-0.00012117	0		0		0			5.74923	-0.00973667	0
		5.75332	-0.00641826								5.75332	-9.1897e-05	0		0		0			5.65188	5.43226e-05	0		0		0			5.70907	0.000142652	0		0		0			5.75332	-0.000118227	0		0		0			5.75333	-0.00976066	0
		5.75742	-0.00659816								5.75742	-9.79636e-05	0		0		0			5.65591	5.12644e-05	0		0		0			5.71313	0.000139023	0		0		0			5.75742	-0.000116223	0		0		0			5.75742	-0.00980671	0
		5.76151	-0.00655203								5.76151	-0.000101244	0		0		0			5.65993	4.73615e-05	0		0		0			5.71719	0.000136034	0		0		0			5.76151	-0.000116509	0		0		0			5.76152	-0.00988556	0
		5.76561	-0.00652815								5.76561	-0.0001015	0		0		0			5.66395	4.34382e-05	0		0		0			5.72126	0.000133698	0		0		0			5.76561	-0.000120515	0		0		0			5.76561	-0.0100038	0
		5.7697	-0.00650427								5.7697	-9.8798e-05	0		0		0			5.66798	3.95845e-05	0		0		0			5.72532	0.000131642	0		0		0			5.7697	-0.000129076	0		0		0			5.7697	-0.0101601	0
		5.7738	-0.00635661								5.7738	-9.3668e-05	0		0		0			5.672	3.50798e-05	0		0		0			5.72938	0.000129338	0		0		0			5.7738	-0.000141881	0		0		0			5.7738	-0.0103444	0
		5.77789	-0.00630473								5.77789	-8.73072e-05	0		0		0			5.67602	2.87284e-05	0		0		0			5.73345	0.000126321	0		0		0			5.77789	-0.000157375	0		0		0			5.77789	-0.0105404	0
		5.78199	-0.00625285								5.78199	-8.1586e-05	0		0		0			5.68004	1.94546e-05	0		0		0			5.73751	0.000122294	0		0		0			5.78199	-0.000173251	0		0		0			5.78199	-0.0107304	0
		5.78608	-0.00636493								5.78608	-7.86456e-05	0		0		0			5.68407	6.86644e-06	0		0		0			5.74157	0.000117162	0		0		0			5.78608	-0.000187281	0		0		0			5.78608	-0.0109003	0
		5.79018	-0.006477								5.79018	-8.01669e-05	0		0		0			5.68809	-8.49259e-06	0		0		0			5.74564	0.000110997	0		0		0			5.79018	-0.00019802	0		0		0			5.79018	-0.0110403	0
		5.79427	-0.00676959								5.79427	-8.66444e-05	0		0		0			5.69211	-2.5347e-05	0		0		0			5.7497	0.00010396	0		0		0			5.79427	-0.000205029	0		0		0			5.79427	-0.011145	0
		5.79837	-0.00760528								5.79837	-9.71271e-05	0		0		0			5.69613	-4.22245e-05	0		0		0			5.75376	9.62288e-05	0		0		0			5.79837	-0.000208648	0		0		0			5.79837	-0.0112112	0
		5.80246	-0.007514								5.80246	-0.000109678	0		0		0			5.70016	-5.7952e-05	0		0		0			5.75783	8.79699e-05	0		0		0			5.80246	-0.000209699	0		0		0			5.80246	-0.0112379	0
		5.80656	-0.00736315								5.80656	-0.000122236	0		0		0			5.70418	-7.18659e-05	0		0		0			5.76189	7.94548e-05	0		0		0			5.80656	-0.000209258	0		0		0			5.80656	-0.0112277	0
		5.81065	-0.00733508								5.81065	-0.000133373	0		0		0			5.7082	-8.3722e-05	0		0		0			5.76595	7.11861e-05	0		0		0			5.81065	-0.000208485	0		0		0			5.81065	-0.0111897	0
		5.81475	-0.00730701								5.81475	-0.000142523	0		0		0			5.71223	-9.35111e-05	0		0		0			5.77002	6.39119e-05	0		0		0			5.81475	-0.000208364	0		0		0			5.81475	-0.0111391	0
		5.81884	-0.00719882								5.81884	-0.000149689	0		0		0			5.71625	-0.000101383	0		0		0			5.77408	5.83923e-05	0		0		0			5.81884	-0.000209387	0		0		0			5.81884	-0.011094	0
		5.82294	-0.00724016								5.82294	-0.000154983	0		0		0			5.72027	-0.000107662	0		0		0			5.77815	5.50064e-05	0		0		0			5.82294	-0.000211446	0		0		0			5.82294	-0.0110699	0
		5.82703	-0.00728149								5.82703	-0.000158315	0		0		0			5.72429	-0.000112786	0		0		0			5.78221	5.34809e-05	0		0		0			5.82703	-0.00021398	0		0		0			5.82703	-0.0110736	0
		5.83113	-0.00832027								5.83113	-0.000159485	0		0		0			5.72832	-0.000117123	0		0		0			5.78627	5.29573e-05	0		0		0			5.83113	-0.0002164	0		0		0			5.83113	-0.0111011	0
		5.83522	-0.00775471								5.83522	-0.000158484	0		0		0			5.73234	-0.000120841	0		0		0			5.79034	5.23939e-05	0		0		0			5.83522	-0.000218452	0		0		0			5.83522	-0.0111409	0
		5.83932	-0.00753887								5.83932	-0.000155777	0		0		0			5.73636	-0.000124003	0		0		0			5.7944	5.10446e-05	0		0		0			5.83932	-0.000220428	0		0		0			5.83932	-0.0111802	0
		5.84341	-0.00732304								5.84341	-0.00015226	0		0		0			5.74038	-0.000126838	0		0		0			5.79846	4.86706e-05	0		0		0			5.84341	-0.000223146	0		0		0			5.84341	-0.0112114	0
		5.84751	-0.00702861								5.84751	-0.000148898	0		0		0			5.74441	-0.000129869	0		0		0			5.80253	4.54493e-05	0		0		0			5.84751	-0.000227672	0		0		0			5.84751	-0.0112328	0
		5.8516	-0.006372								5.8516	-0.000146268	0		0		0			5.74843	-0.00013365	0		0		0			5.80659	4.17778e-05	0		0		0			5.8516	-0.000234889	0		0		0			5.8516	-0.0112462	0
		5.8557	-0.00630321								5.8557	-0.00014423	0		0		0			5.75245	-0.00013821	0		0		0			5.81065	3.81772e-05	0		0		0			5.8557	-0.000244954	0		0		0			5.8557	-0.0112517	0
		5.85979	-0.00623442								5.85979	-0.000142062	0		0		0			5.75647	-0.000142609	0		0		0			5.81472	3.52582e-05	0		0		0			5.85979	-0.000256904	0		0		0			5.85979	-0.0112466	0
		5.86389	-0.0063944								5.86389	-0.000138851	0		0		0			5.7605	-0.000144954	0		0		0			5.81878	3.35527e-05	0		0		0			5.86389	-0.000268765	0		0		0			5.86389	-0.0112271	0
		5.86798	-0.00655438								5.86798	-0.000133923	0		0		0			5.76452	-0.000143051	0		0		0			5.82284	3.32235e-05	0		0		0			5.86798	-0.000278228	0		0		0			5.86798	-0.0111903	0
		5.87207	-0.00690946								5.87208	-0.000127041	0		0		0			5.76854	-0.000135393	0		0		0			5.82691	3.38294e-05	0		0		0			5.87207	-0.000283589	0		0		0			5.87208	-0.0111348	0
		5.87617	-0.00735992								5.87617	-0.00011831	0		0		0			5.77257	-0.000121895	0		0		0			5.83097	3.43625e-05	0		0		0			5.87617	-0.000284362	0		0		0			5.87617	-0.0110597	0
		5.88026	-0.00751763								5.88027	-0.000107901	0		0		0			5.77659	-0.000104072	0		0		0			5.83503	3.36077e-05	0		0		0			5.88026	-0.000281288	0		0		0			5.88027	-0.0109624	0
		5.88436	-0.00638661								5.88436	-9.58284e-05	0		0		0			5.78061	-8.46551e-05	0		0		0			5.8391	3.06202e-05	0		0		0			5.88436	-0.000275833	0		0		0			5.88436	-0.0108394	0
		5.88845	-0.00635175								5.88846	-8.19086e-05	0		0		0			5.78463	-6.67571e-05	0		0		0			5.84316	2.50695e-05	0		0		0			5.88845	-0.000269532	0		0		0			5.88846	-0.010689	0
		5.89255	-0.00631689								5.89255	-6.5954e-05	0		0		0			5.78866	-5.29478e-05	0		0		0			5.84722	1.72826e-05	0		0		0			5.89255	-0.000263565	0		0		0			5.89255	-0.0105155	0
		5.89664	-0.0061354								5.89665	-4.80655e-05	0		0		0			5.79268	-4.45919e-05	0		0		0			5.85129	8.02991e-06	0		0		0			5.89664	-0.0002586	0		0		0			5.89665	-0.0103301	0
		5.90074	-0.00616525								5.90074	-2.88792e-05	0		0		0			5.7967	-4.16841e-05	0		0		0			5.85535	-1.80171e-06	0		0		0			5.90074	-0.000254859	0		0		0			5.90074	-0.0101489	0
		5.90483	-0.0061951								5.90483	-9.62387e-06	0		0		0			5.80072	-4.32318e-05	0		0		0			5.85941	-1.14887e-05	0		0		0			5.90483	-0.00025226	0		0		0			5.90484	-0.0099874	0
		5.90893	-0.00640277								5.90893	8.0555e-06	0		0		0			5.80475	-4.78485e-05	0		0		0			5.86348	-2.05634e-05	0		0		0			5.90893	-0.000250675	0		0		0			5.90893	-0.00985431	0
		5.91302	-0.00651208								5.91302	2.24507e-05	0		0		0			5.80877	-5.42276e-05	0		0		0			5.86754	-2.86917e-05	0		0		0			5.91302	-0.000250114	0		0		0			5.91303	-0.00974788	0
		5.91712	-0.00662138								5.91712	3.2212e-05	0		0		0			5.81279	-6.1315e-05	0		0		0			5.8716	-3.54745e-05	0		0		0			5.91712	-0.000250827	0		0		0			5.91712	-0.00965605	0
		5.92121	-0.00698735								5.92121	3.67035e-05	0		0		0			5.81682	-6.83229e-05	0		0		0			5.87567	-4.03724e-05	0		0		0			5.92121	-0.000253222	0		0		0			5.92122	-0.00956104	0
		5.92531	-0.00684541								5.92531	3.61687e-05	0		0		0			5.82084	-7.47773e-05	0		0		0			5.87973	-4.28634e-05	0		0		0			5.92531	-0.000257613	0		0		0			5.92531	-0.0094468	0
		5.9294	-0.00683607								5.9294	3.1669e-05	0		0		0			5.82486	-8.05972e-05	0		0		0			5.88379	-4.27394e-05	0		0		0			5.9294	-0.000263991	0		0		0			5.92941	-0.009306	0
		5.9335	-0.00683095								5.9335	2.47883e-05	0		0		0			5.82888	-8.60631e-05	0		0		0			5.88786	-4.03327e-05	0		0		0			5.9335	-0.000272017	0		0		0			5.9335	-0.00914362	0
		5.93759	-0.00682582								5.93759	1.72552e-05	0		0		0			5.83291	-9.15727e-05	0		0		0			5.89192	-3.65238e-05	0		0		0			5.93759	-0.000281266	0		0		0			5.9376	-0.00897502	0
		5.94169	-0.00686149								5.94169	1.04732e-05	0		0		0			5.83693	-9.72905e-05	0		0		0			5.89598	-3.25556e-05	0		0		0			5.94169	-0.000291474	0		0		0			5.94169	-0.00882045	0
		5.94578	-0.00689715								5.94578	5.12918e-06	0		0		0			5.84095	-0.000102881	0		0		0			5.90005	-2.9725e-05	0		0		0			5.94578	-0.000302505	0		0		0			5.94579	-0.00869844	0
		5.94988	-0.00700336								5.94988	9.98453e-07	0		0		0			5.84497	-0.000107485	0		0		0			5.90411	-2.90718e-05	0		0		0			5.94988	-0.000313998	0		0		0			5.94988	-0.00861983	0
		5.95397	-0.0062799								5.95397	-2.87765e-06	0		0		0			5.849	-0.000109994	0		0		0			5.90817	-3.11598e-05	0		0		0			5.95397	-0.000325162	0		0		0			5.95398	-0.00858462	0
		5.95807	-0.0064086								5.95807	-7.7119e-06	0		0		0			5.85302	-0.000109488	0		0		0			5.91224	-3.59597e-05	0		0		0			5.95807	-0.000334901	0		0		0			5.95807	-0.00858282	0
		5.96216	-0.00653731								5.96216	-1.43255e-05	0		0		0			5.85704	-0.00010556	0		0		0			5.9163	-4.28915e-05	0		0		0			5.96216	-0.000342202	0		0		0			5.96216	-0.00859946	0
		5.96626	-0.00684139								5.96626	-2.26615e-05	0		0		0			5.86106	-9.84259e-05	0		0		0			5.92036	-5.09983e-05	0		0		0			5.96626	-0.000346574	0		0		0			5.96626	-0.00862105	0
		5.97035	-0.00654658								5.97035	-3.1657e-05	0		0		0			5.86509	-8.88398e-05	0		0		0			5.92443	-5.91664e-05	0		0		0			5.97035	-0.000348245	0		0		0			5.97035	-0.00864011	0
		5.97445	-0.00625215								5.97445	-3.95004e-05	0		0		0			5.86911	-7.79377e-05	0		0		0			5.92849	-6.63257e-05	0		0		0			5.97445	-0.000348076	0		0		0			5.97445	-0.00865587	0
		5.97854	-0.00624255								5.97854	-4.41722e-05	0		0		0			5.87313	-6.70324e-05	0		0		0			5.93255	-7.15773e-05	0		0		0			5.97854	-0.000347146	0		0		0			5.97854	-0.00867212	0
		5.98264	-0.00632477								5.98264	-4.41265e-05	0		0		0			5.87716	-5.73401e-05	0		0		0			5.93662	-7.42964e-05	0		0		0			5.98264	-0.000346243	0		0		0			5.98264	-0.00869448	0
		5.98673	-0.00640699								5.98673	-3.88979e-05	0		0		0			5.88118	-4.9674e-05	0		0		0			5.94068	-7.42573e-05	0		0		0			5.98673	-0.000345604	0		0		0			5.98673	-0.0087288	0
		5.99083	-0.00636085								5.99083	-2.94143e-05	0		0		0			5.8852	-4.42063e-05	0		0		0			5.94474	-7.17518e-05	0		0		0			5.99083	-0.000345	0		0		0			5.99083	-0.00878101	0
		5.99492	-0.00645576								5.99492	-1.78233e-05	0		0		0			5.88922	-4.04416e-05	0		0		0			5.94881	-6.75957e-05	0		0		0			5.99492	-0.000344144	0		0		0			5.99492	-0.00885774	0
		5.99902	-0.00655066								5.99902	-6.88354e-06	0		0		0			5.89325	-3.73622e-05	0		0		0			5.95287	-6.29341e-05	0		0		0			5.99902	-0.000342956	0		0		0			5.99902	-0.00896613	0
		6.00311	-0.00683179								6.00311	8.2949e-07	0		0		0			5.89727	-3.37386e-05	0		0		0			5.95693	-5.88997e-05	0		0		0			6.00311	-0.000341467	0		0		0			6.00311	-0.00911185	0
		6.00721	-0.00705753								6.00721	3.61663e-06	0		0		0			5.90129	-2.84739e-05	0		0		0			5.961	-5.62992e-05	0		0		0			6.00721	-0.000339522	0		0		0			6.00721	-0.00929543	0
		6.0113	-0.00705937								6.0113	9.49308e-07	0		0		0			5.90531	-2.09631e-05	0		0		0			5.96506	-5.54742e-05	0		0		0			6.0113	-0.000336581	0		0		0			6.0113	-0.00950968	0
		6.0154	-0.0070612								6.0154	-6.63308e-06	0		0		0			5.90934	-1.13642e-05	0		0		0			5.96912	-5.63624e-05	0		0		0			6.0154	-0.000331857	0		0		0			6.0154	-0.00974064	0
		6.01949	-0.00709986								6.01949	-1.79321e-05	0		0		0			5.91336	-7.02073e-07	0		0		0			5.97319	-5.86686e-05	0		0		0			6.01949	-0.000324736	0		0		0			6.01949	-0.00997184	0
		6.02359	-0.00712145								6.02359	-3.16047e-05	0		0		0			5.91738	9.36048e-06	0		0		0			5.97725	-6.20559e-05	0		0		0			6.02359	-0.000315282	0		0		0			6.02359	-0.0101894	0
		6.02768	-0.00710051								6.02768	-4.65688e-05	0		0		0			5.92141	1.70634e-05	0		0		0			5.98131	-6.62972e-05	0		0		0			6.02768	-0.000304564	0		0		0			6.02768	-0.0103844	0
		6.03178	-0.0072108								6.03178	-6.21565e-05	0		0		0			5.92543	2.11437e-05	0		0		0			5.98538	-7.13498e-05	0		0		0			6.03178	-0.00029458	0		0		0			6.03178	-0.0105518	0
		6.03587	-0.00732109								6.03587	-7.79502e-05	0		0		0			5.92945	2.1145e-05	0		0		0			5.98944	-7.732e-05	0		0		0			6.03587	-0.000287688	0		0		0			6.03587	-0.0106879	0
		6.03997	-0.00700411								6.03997	-9.34349e-05	0		0		0			5.93347	1.73482e-05	0		0		0			5.9935	-8.43586e-05	0		0		0			6.03997	-0.000285688	0		0		0			6.03997	-0.010789	0
		6.04406	-0.00668713								6.04406	-0.000107697	0		0		0			5.9375	1.04603e-05	0		0		0			5.99757	-9.25104e-05	0		0		0			6.04406	-0.000289042	0		0		0			6.04406	-0.0108525	0
		6.04816	-0.00679895								6.04816	-0.000119472	0		0		0			5.94152	1.33902e-06	0		0		0			6.00163	-0.000101599	0		0		0			6.04816	-0.000296643	0		0		0			6.04816	-0.0108785	0
		6.05225	-0.00691077								6.05225	-0.000127521	0		0		0			5.94554	-9.08014e-06	0		0		0			6.0057	-0.000111157	0		0		0			6.05225	-0.0003063	0		0		0			6.05225	-0.0108723	0
		6.05635	-0.00715798								6.05635	-0.000131188	0		0		0			5.94956	-1.97604e-05	0		0		0			6.00976	-0.000120381	0		0		0			6.05635	-0.000315602	0		0		0			6.05635	-0.0108434	0
		6.06044	-0.00718037								6.06044	-0.000130741	0		0		0			5.95359	-2.96776e-05	0		0		0			6.01382	-0.000128144	0		0		0			6.06044	-0.000322721	0		0		0			6.06044	-0.0108036	0
		6.06453	-0.00700977								6.06454	-0.00012738	0		0		0			5.95761	-3.81034e-05	0		0		0			6.01789	-0.000133186	0		0		0			6.06453	-0.000326786	0		0		0			6.06454	-0.0107641	0
		6.06863	-0.00683917								6.06863	-0.000122827	0		0		0			5.96163	-4.48088e-05	0		0		0			6.02195	-0.000134492	0		0		0			6.06863	-0.000327864	0		0		0			6.06863	-0.0107321	0
		6.07272	-0.00684391								6.07273	-0.000118759	0		0		0			5.96565	-4.99776e-05	0		0		0			6.02601	-0.000131702	0		0		0			6.07272	-0.000326703	0		0		0			6.07273	-0.0107093	0
		6.07682	-0.00684866								6.07682	-0.000116321	0		0		0			5.96968	-5.38646e-05	0		0		0			6.03008	-0.000125351	0		0		0			6.07682	-0.000324408	0		0		0			6.07682	-0.010692	0
		6.08091	-0.00692669								6.08092	-0.000115927	0		0		0			5.9737	-5.64767e-05	0		0		0			6.03414	-0.000116813	0		0		0			6.08091	-0.000322109	0		0		0			6.08092	-0.0106748	0
		6.08501	-0.00676762								6.08501	-0.000117379	0		0		0			5.97772	-5.75171e-05	0		0		0			6.0382	-0.000107989	0		0		0			6.08501	-0.000320633	0		0		0			6.08501	-0.0106531	0
		6.0891	-0.00665377								6.0891	-0.000120166	0		0		0			5.98175	-5.66025e-05	0		0		0			6.04227	-0.000100854	0		0		0			6.0891	-0.000320293	0		0		0			6.08911	-0.0106259	0
		6.0932	-0.00652841								6.0932	-0.000123751	0		0		0			5.98577	-5.35027e-05	0		0		0			6.04633	-9.69312e-05	0		0		0			6.0932	-0.000320899	0		0		0			6.0932	-0.0105952	0
		6.09729	-0.00648778								6.09729	-0.00012773	0		0		0			5.98979	-4.826e-05	0		0		0			6.05039	-9.69425e-05	0		0		0			6.09729	-0.000321982	0		0		0			6.0973	-0.010565	0
		6.10139	-0.00656857								6.10139	-0.00013178	0		0		0			5.99381	-4.11812e-05	0		0		0			6.05446	-0.000100696	0		0		0			6.10139	-0.000323079	0		0		0			6.10139	-0.0105396	0
		6.10548	-0.00664936								6.10548	-0.000135674	0		0		0			5.99784	-3.28218e-05	0		0		0			6.05852	-0.000107248	0		0		0			6.10548	-0.000323822	0		0		0			6.10549	-0.0105223	0
		6.10958	-0.00685157								6.10958	-0.000139328	0		0		0			6.00186	-2.40027e-05	0		0		0			6.06258	-0.000115226	0		0		0			6.10958	-0.000323818	0		0		0			6.10958	-0.0105148	0
		6.11367	-0.00667039								6.11367	-0.000142824	0		0		0			6.00588	-1.57928e-05	0		0		0			6.06665	-0.000123215	0		0		0			6.11367	-0.000322475	0		0		0			6.11368	-0.0105165	0
		6.11777	-0.00655635								6.11777	-0.000146341	0		0		0			6.0099	-9.31726e-06	0		0		0			6.07071	-0.000130007	0		0		0			6.11777	-0.000319098	0		0		0			6.11777	-0.0105247	0
		6.12186	-0.00665679								6.12186	-0.000149913	0		0		0			6.01393	-5.41498e-06	0		0		0			6.07477	-0.000134759	0		0		0			6.12186	-0.000313339	0		0		0			6.12187	-0.0105357	0
		6.12596	-0.00675722								6.12596	-0.000153187	0		0		0			6.01795	-4.39813e-06	0		0		0			6.07884	-0.000137065	0		0		0			6.12596	-0.000305693	0		0		0			6.12596	-0.0105467	0
		6.13005	-0.00707213								6.13005	-0.000155288	0		0		0			6.02197	-6.04223e-06	0		0		0			6.0829	-0.000136958	0		0		0			6.13005	-0.000297505	0		0		0			6.13006	-0.0105572	0
		6.13415	-0.00695924								6.13415	-0.000155043	0		0		0			6.026	-9.86578e-06	0		0		0			6.08696	-0.000134815	0		0		0			6.13415	-0.00029039	0		0		0			6.13415	-0.0105695	0
		6.13824	-0.00661919								6.13824	-0.000151428	0		0		0			6.03002	-1.54651e-05	0		0		0			6.09103	-0.000131177	0		0		0			6.13824	-0.000285543	0		0		0			6.13825	-0.0105878	0
		6.14234	-0.00627914								6.14234	-0.000144074	0		0		0			6.03404	-2.26123e-05	0		0		0			6.09509	-0.00012659	0		0		0			6.14234	-0.000283356	0		0		0			6.14234	-0.0106156	0
		6.14643	-0.00644753								6.14643	-0.000133495	0		0		0			6.03806	-3.10517e-05	0		0		0			6.09915	-0.000121529	0		0		0			6.14643	-0.000283544	0		0		0			6.14644	-0.0106529	0
		6.15053	-0.00661593								6.15053	-0.000120955	0		0		0			6.04209	-4.01931e-05	0		0		0			6.10322	-0.000116385	0		0		0			6.15053	-0.000285556	0		0		0			6.15053	-0.0106941	0
		6.15462	-0.00699884								6.15462	-0.000108112	0		0		0			6.04611	-4.90098e-05	0		0		0			6.10728	-0.000111565	0		0		0			6.15462	-0.000288897	0		0		0			6.15462	-0.0107287	0
		6.15872	-0.00726957								6.15872	-9.66362e-05	0		0		0			6.05013	-5.63012e-05	0		0		0			6.11134	-0.000107542	0		0		0			6.15872	-0.000293178	0		0		0			6.15872	-0.0107445	0
		6.16281	-0.00715558								6.16281	-8.79118e-05	0		0		0			6.05415	-6.11487e-05	0		0		0			6.11541	-0.000104806	0		0		0			6.16281	-0.000297985	0		0		0			6.16281	-0.0107327	0
		6.16691	-0.00717154								6.16691	-8.28289e-05	0		0		0			6.05818	-6.33421e-05	0		0		0			6.11947	-0.000103635	0		0		0			6.16691	-0.0003028	0		0		0			6.16691	-0.0106919	0
		6.171	-0.00718751								6.171	-8.17246e-05	0		0		0			6.0622	-6.34489e-05	0		0		0			6.12353	-0.000103817	0		0		0			6.171	-0.00030698	0		0		0			6.171	-0.0106293	0
		6.1751	-0.00726554								6.1751	-8.43724e-05	0		0		0			6.06622	-6.25197e-05	0		0		0			6.1276	-0.000104524	0		0		0			6.1751	-0.000309852	0		0		0			6.1751	-0.0105599	0
		6.17919	-0.00737767								6.17919	-9.00598e-05	0		0		0			6.07025	-6.16948e-05	0		0		0			6.13166	-0.000104527	0		0		0			6.17919	-0.000310877	0		0		0			6.17919	-0.0105023	0
		6.18329	-0.00633838								6.18329	-9.77559e-05	0		0		0			6.07427	-6.18507e-05	0		0		0			6.13572	-0.00010269	0		0		0			6.18329	-0.000309731	0		0		0			6.18329	-0.0104736	0
		6.18738	-0.00629155								6.18738	-0.000106285	0		0		0			6.07829	-6.34479e-05	0		0		0			6.13979	-9.84405e-05	0		0		0			6.18738	-0.000306374	0		0		0			6.18738	-0.010485	0
		6.19148	-0.00624473								6.19148	-0.000114464	0		0		0			6.08231	-6.64952e-05	0		0		0			6.14385	-9.18637e-05	0		0		0			6.19148	-0.000301114	0		0		0			6.19148	-0.0105396	0
		6.19557	-0.00624375								6.19557	-0.000121192	0		0		0			6.08634	-7.04801e-05	0		0		0			6.14791	-8.35209e-05	0		0		0			6.19557	-0.00029461	0		0		0			6.19557	-0.0106333	0
		6.19967	-0.00651393								6.19967	-0.000125513	0		0		0			6.09036	-7.44173e-05	0		0		0			6.15198	-7.41864e-05	0		0		0			6.19967	-0.000287702	0		0		0			6.19967	-0.0107583	0
		6.20376	-0.00676123								6.20376	-0.000126697	0		0		0			6.09438	-7.70041e-05	0		0		0			6.15604	-6.47818e-05	0		0		0			6.20376	-0.000281037	0		0		0			6.20376	-0.0109068	0
		6.20786	-0.00655729								6.20786	-0.000124361	0		0		0			6.0984	-7.7045e-05	0		0		0			6.1601	-5.64408e-05	0		0		0			6.20786	-0.000274778	0		0		0			6.20786	-0.0110714	0
		6.21195	-0.00655622								6.21195	-0.00011854	0		0		0			6.10243	-7.39327e-05	0		0		0			6.16417	-5.04603e-05	0		0		0			6.21195	-0.000268612	0		0		0			6.21195	-0.0112434	0
		6.21605	-0.00656651								6.21605	-0.00010961	0		0		0			6.10645	-6.8034e-05	0		0		0			6.16823	-4.7963e-05	0		0		0			6.21605	-0.000262094	0		0		0			6.21605	-0.0114103	0
		6.22014	-0.00657679								6.22014	-9.80893e-05	0		0		0			6.11047	-6.06301e-05	0		0		0			6.17229	-4.93865e-05	0		0		0			6.22014	-0.000255117	0		0		0			6.22014	-0.0115563	0
		6.22424	-0.00663227								6.22424	-8.4467e-05	0		0		0			6.11449	-5.33393e-05	0		0		0			6.17636	-5.4249e-05	0		0		0			6.22424	-0.000248107	0		0		0			6.22424	-0.0116654	0
		6.22833	-0.00668774								6.22833	-6.92109e-05	0		0		0			6.11852	-4.74066e-05	0		0		0			6.18042	-6.13576e-05	0		0		0			6.22833	-0.000241838	0		0		0			6.22833	-0.011726	0
		6.23243	-0.00658498								6.23243	-5.28641e-05	0		0		0			6.12254	-4.32732e-05	0		0		0			6.18448	-6.9399e-05	0		0		0			6.23243	-0.000236979	0		0		0			6.23243	-0.0117338	0
		6.23652	-0.00657833								6.23652	-3.60681e-05	0		0		0			6.12656	-4.06823e-05	0		0		0			6.18855	-7.74677e-05	0		0		0			6.23652	-0.000233653	0		0		0			6.23652	-0.0116919	0
		6.24062	-0.00657169								6.24062	-1.945e-05	0		0		0			6.13059	-3.91312e-05	0		0		0			6.19261	-8.5188e-05	0		0		0			6.24062	-0.000231301	0		0		0			6.24062	-0.0116074	0
		6.24471	-0.00673171								6.24471	-3.51562e-06	0		0		0			6.13461	-3.83059e-05	0		0		0			6.19667	-9.25293e-05	0		0		0			6.24471	-0.000228945	0		0		0			6.24471	-0.0114883	0
		6.2488	-0.00689174								6.24881	1.12808e-05	0		0		0			6.13863	-3.8195e-05	0		0		0			6.20074	-9.95508e-05	0		0		0			6.2488	-0.000225737	0		0		0			6.24881	-0.0113418	0
		6.2529	-0.00722427								6.2529	2.43423e-05	0		0		0			6.14265	-3.8881e-05	0		0		0			6.2048	-0.000106333	0		0		0			6.2529	-0.000221482	0		0		0			6.2529	-0.0111744	0
		6.25699	-0.00661389								6.257	3.47938e-05	0		0		0			6.14668	-4.0136e-05	0		0		0			6.20886	-0.000113007	0		0		0			6.25699	-0.00021671	0		0		0			6.257	-0.0109934	0
		6.26109	-0.00661259								6.26109	4.16248e-05	0		0		0			6.1507	-4.1136e-05	0		0		0			6.21293	-0.00011967	0		0		0			6.26109	-0.000212415	0		0		0			6.26109	-0.0108081	0
		6.26518	-0.00662264								6.26519	4.40946e-05	0		0		0			6.15472	-4.05251e-05	0		0		0			6.21699	-0.000126204	0		0		0			6.26518	-0.000209571	0		0		0			6.26519	-0.0106297	0
		6.26928	-0.00663268								6.26928	4.21105e-05	0		0		0			6.15874	-3.68208e-05	0		0		0			6.22105	-0.000132109	0		0		0			6.26928	-0.000208673	0		0		0			6.26928	-0.0104702	0
		6.27337	-0.00667676								6.27338	3.63239e-05	0		0		0			6.16277	-2.89273e-05	0		0		0			6.22512	-0.000136581	0		0		0			6.27337	-0.000209494	0		0		0			6.27338	-0.0103416	0
		6.27747	-0.00672084								6.27747	2.78824e-05	0		0		0			6.16679	-1.65348e-05	0		0		0			6.22918	-0.000138836	0		0		0			6.27747	-0.000211084	0		0		0			6.27747	-0.0102542	0
		6.28156	-0.00696862								6.28156	1.8007e-05	0		0		0			6.17081	-2.46153e-07	0		0		0			6.23325	-0.000138427	0		0		0			6.28156	-0.00021203	0		0		0			6.28157	-0.0102149	0
		6.28566	-0.0071399								6.28566	7.64255e-06	0		0		0			6.17484	1.86104e-05	0		0		0			6.23731	-0.000135318	0		0		0			6.28566	-0.000210922	0		0		0			6.28566	-0.0102266	0
		6.28975	-0.00731118								6.28975	-2.72859e-06	0		0		0			6.17886	3.83085e-05	0		0		0			6.24137	-0.000129766	0		0		0			6.28975	-0.000206875	0		0		0			6.28976	-0.0102859	0
		6.29385	-0.00773393								6.29385	-1.30781e-05	0		0		0			6.18288	5.70297e-05	0		0		0			6.24544	-0.000122218	0		0		0			6.29385	-0.000199842	0		0		0			6.29385	-0.0103821	0
		6.29794	-0.00746151								6.29794	-2.36958e-05	0		0		0			6.1869	7.30722e-05	0		0		0			6.2495	-0.000113265	0		0		0			6.29794	-0.000190625	0		0		0			6.29795	-0.0104983	0
		6.30204	-0.00697481								6.30204	-3.49564e-05	0		0		0			6.19093	8.49185e-05	0		0		0			6.25356	-0.000103662	0		0		0			6.30204	-0.000180621	0		0		0			6.30204	-0.0106137	0
		6.30613	-0.00676441								6.30613	-4.70884e-05	0		0		0			6.19495	9.12928e-05	0		0		0			6.25763	-9.42314e-05	0		0		0			6.30613	-0.000171444	0		0		0			6.30614	-0.0107081	0
		6.31023	-0.00665924								6.31023	-6.00508e-05	0		0		0			6.19897	9.12995e-05	0		0		0			6.26169	-8.57213e-05	0		0		0			6.31023	-0.000164509	0		0		0			6.31023	-0.0107653	0
		6.31432	-0.00655406								6.31432	-7.35575e-05	0		0		0			6.20299	8.45786e-05	0		0		0			6.26575	-7.87135e-05	0		0		0			6.31432	-0.000160608	0		0		0			6.31433	-0.0107754	0
		6.31842	-0.00649645								6.31842	-8.71953e-05	0		0		0			6.20702	7.14415e-05	0		0		0			6.26982	-7.36491e-05	0		0		0			6.31842	-0.00015958	0		0		0			6.31842	-0.0107348	0
		6.32251	-0.00643884								6.32251	-0.00010055	0		0		0			6.21104	5.29298e-05	0		0		0			6.27388	-7.08624e-05	0		0		0			6.32251	-0.000160336	0		0		0			6.32252	-0.010645	0
		6.32661	-0.0064746								6.32661	-0.00011326	0		0		0			6.21506	3.08039e-05	0		0		0			6.27794	-7.05612e-05	0		0		0			6.32661	-0.000161182	0		0		0			6.32661	-0.0105125	0
		6.3307	-0.00651036								6.3307	-0.000124981	0		0		0			6.21908	7.35132e-06	0		0		0			6.28201	-7.27201e-05	0		0		0			6.3307	-0.000160649	0		0		0			6.33071	-0.0103481	0
		6.3348	-0.0066619								6.3348	-0.00013536	0		0		0			6.22311	-1.50637e-05	0		0		0			6.28607	-7.69383e-05	0		0		0			6.3348	-0.000158151	0		0		0			6.3348	-0.0101672	0
		6.33889	-0.00671744								6.33889	-0.000144028	0		0		0			6.22713	-3.46034e-05	0		0		0			6.29013	-8.23235e-05	0		0		0			6.33889	-0.000154188	0		0		0			6.3389	-0.00998766	0
		6.34299	-0.00677298								6.34299	-0.00015068	0		0		0			6.23115	-5.04334e-05	0		0		0			6.2942	-8.75199e-05	0		0		0			6.34299	-0.000149822	0		0		0			6.34299	-0.00982752	0
		6.34708	-0.0069755								6.34708	-0.000155216	0		0		0			6.23518	-6.27858e-05	0		0		0			6.29826	-9.09535e-05	0		0		0			6.34708	-0.000145832	0		0		0			6.34708	-0.00970154	0
		6.35118	-0.00695184								6.35118	-0.000157846	0		0		0			6.2392	-7.26582e-05	0		0		0			6.30232	-9.12641e-05	0		0		0			6.35118	-0.000142192	0		0		0			6.35118	-0.00961876	0
		6.35527	-0.00708632								6.35527	-0.000159103	0		0		0			6.24322	-8.14157e-05	0		0		0			6.30639	-8.76966e-05	0		0		0			6.35527	-0.000138205	0		0		0			6.35527	-0.00958245	0
		6.35937	-0.00722081								6.35937	-0.000159667	0		0		0			6.24724	-9.04367e-05	0		0		0			6.31045	-8.02709e-05	0		0		0			6.35937	-0.00013318	0		0		0			6.35937	-0.00959078	0
		6.36346	-0.00751329								6.36346	-0.000160081	0		0		0			6.25127	-0.00010087	0		0		0			6.31451	-6.96899e-05	0		0		0			6.36346	-0.000127102	0		0		0			6.36346	-0.00963768	0
		6.36756	-0.00846185								6.36756	-0.00016056	0		0		0			6.25529	-0.000113425	0		0		0			6.31858	-5.70933e-05	0		0		0			6.36756	-0.00012086	0		0		0			6.36756	-0.00971316	0
		6.37165	-0.0085965								6.37165	-0.000161014	0		0		0			6.25931	-0.000128152	0		0		0			6.32264	-4.38042e-05	0		0		0			6.37165	-0.000115956	0		0		0			6.37165	-0.00980402	0
		6.37575	-0.00785064								6.37575	-0.000161304	0		0		0			6.26333	-0.000144305	0		0		0			6.3267	-3.11546e-05	0		0		0			6.37575	-0.000113867	0		0		0			6.37575	-0.00989621	0
		6.37984	-0.00760045								6.37984	-0.000161512	0		0		0			6.26736	-0.00016045	0		0		0			6.33077	-2.03956e-05	0		0		0			6.37984	-0.000115383	0		0		0			6.37984	-0.00997855	0
		6.38394	-0.00748659								6.38394	-0.000162027	0		0		0			6.27138	-0.000174884	0		0		0			6.33483	-1.26267e-05	0		0		0			6.38394	-0.00012021	0		0		0			6.38394	-0.010046	0
		6.38803	-0.00689815								6.38803	-0.000163394	0		0		0			6.2754	-0.000186205	0		0		0			6.33889	-8.74357e-06	0		0		0			6.38803	-0.000127078	0		0		0			6.38803	-0.0101004	0
		6.39213	-0.00664837								6.39213	-0.000166074	0		0		0			6.27943	-0.000193758	0		0		0			6.34296	-9.32153e-06	0		0		0			6.39213	-0.00013419	0		0		0			6.39213	-0.0101489	0
		6.39622	-0.00661327								6.39622	-0.000170258	0		0		0			6.28345	-0.000197721	0		0		0			6.34702	-1.44274e-05	0		0		0			6.39622	-0.000139797	0		0		0			6.39622	-0.0102009	0
		6.40032	-0.00668549								6.40032	-0.000175816	0		0		0			6.28747	-0.000198779	0		0		0			6.35108	-2.34432e-05	0		0		0			6.40032	-0.000142555	0		0		0			6.40032	-0.0102652	0
		6.40441	-0.00675772								6.40441	-0.000182315	0		0		0			6.29149	-0.000197657	0		0		0			6.35515	-3.5032e-05	0		0		0			6.40441	-0.000141644	0		0		0			6.40441	-0.0103482	0
		6.40851	-0.0070961								6.40851	-0.000189095	0		0		0			6.29552	-0.000194778	0		0		0			6.35921	-4.73716e-05	0		0		0			6.40851	-0.00013682	0		0		0			6.40851	-0.0104527	0
		6.4126	-0.00646242								6.4126	-0.000195429	0		0		0			6.29954	-0.000190263	0		0		0			6.36327	-5.86292e-05	0		0		0			6.4126	-0.000128467	0		0		0			6.4126	-0.0105789	0
		6.4167	-0.00654617								6.4167	-0.00020073	0		0		0			6.30356	-0.000184153	0		0		0			6.36734	-6.74654e-05	0		0		0			6.4167	-0.000117606	0		0		0			6.4167	-0.0107257	0
		6.42079	-0.00662993								6.42079	-0.000204747	0		0		0			6.30758	-0.00017669	0		0		0			6.3714	-7.3328e-05	0		0		0			6.42079	-0.000105826	0		0		0			6.42079	-0.0108916	0
		6.42489	-0.00691144								6.42489	-0.000207625	0		0		0			6.31161	-0.000168477	0		0		0			6.37546	-7.64272e-05	0		0		0			6.42489	-9.50698e-05	0		0		0			6.42489	-0.011075	0
		6.42898	-0.00666216								6.42898	-0.000209787	0		0		0			6.31563	-0.000160485	0		0		0			6.37953	-7.74879e-05	0		0		0			6.42898	-8.72982e-05	0		0		0			6.42898	-0.0112734	0
		6.43308	-0.00640675								6.43308	-0.000211709	0		0		0			6.31965	-0.00015384	0		0		0			6.38359	-7.74368e-05	0		0		0			6.43308	-8.41592e-05	0		0		0			6.43308	-0.0114824	0
		6.43717	-0.00635194								6.43717	-0.000213687	0		0		0			6.32367	-0.000149509	0		0		0			6.38765	-7.71523e-05	0		0		0			6.43717	-8.65753e-05	0		0		0			6.43717	-0.0116945	0
		6.44126	-0.00634663								6.44127	-0.000215736	0		0		0			6.3277	-0.000148003	0		0		0			6.39172	-7.72312e-05	0		0		0			6.44126	-9.44804e-05	0		0		0			6.44127	-0.0118981	0
		6.44536	-0.00634132								6.44536	-0.000217616	0		0		0			6.33172	-0.000149214	0		0		0			6.39578	-7.7838e-05	0		0		0			6.44536	-0.000106823	0		0		0			6.44536	-0.0120782	0
		6.44945	-0.00624143								6.44946	-0.000218902	0		0		0			6.33574	-0.000152517	0		0		0			6.39984	-7.87179e-05	0		0		0			6.44945	-0.000121937	0		0		0			6.44946	-0.0122188	0
		6.45355	-0.00622198								6.45355	-0.000219065	0		0		0			6.33977	-0.000157045	0		0		0			6.40391	-7.94325e-05	0		0		0			6.45355	-0.000138101	0		0		0			6.45355	-0.0123077	0
		6.45764	-0.00632495								6.45765	-0.000217466	0		0		0			6.34379	-0.000162016	0		0		0			6.40797	-7.97127e-05	0		0		0			6.45764	-0.000154001	0		0		0			6.45765	-0.0123413	0
		6.46174	-0.00642793								6.46174	-0.000213344	0		0		0			6.34781	-0.000166982	0		0		0			6.41203	-7.96886e-05	0		0		0			6.46174	-0.000168827	0		0		0			6.46174	-0.0123256	0
		6.46583	-0.00651764								6.46584	-0.000205901	0		0		0			6.35183	-0.000171898	0		0		0			6.4161	-7.97622e-05	0		0		0			6.46583	-0.000182045	0		0		0			6.46584	-0.012273	0
		6.46993	-0.00730666								6.46993	-0.000194526	0		0		0			6.35586	-0.000176992	0		0		0			6.42016	-8.01392e-05	0		0		0			6.46993	-0.000193041	0		0		0			6.46993	-0.0121985	0
		6.47402	-0.00669644								6.47402	-0.000179102	0		0		0			6.35988	-0.000182528	0		0		0			6.42422	-8.03746e-05	0		0		0			6.47402	-0.000200907	0		0		0			6.47403	-0.0121155	0
		6.47812	-0.00644681								6.47812	-0.000160257	0		0		0			6.3639	-0.000188548	0		0		0			6.42829	-7.93213e-05	0		0		0			6.47812	-0.000204539	0		0		0			6.47812	-0.0120335	0
		6.48221	-0.00640062								6.48221	-0.000139461	0		0		0			6.36792	-0.000194816	0		0		0			6.43235	-7.56248e-05	0		0		0			6.48221	-0.000203096	0		0		0			6.48222	-0.0119568	0
		6.48631	-0.00707676								6.48631	-0.000118793	0		0		0			6.37195	-0.000201	0		0		0			6.43641	-6.85049e-05	0		0		0			6.48631	-0.000196638	0		0		0			6.48631	-0.0118841	0
		6.4904	-0.0077529								6.4904	-0.000100444	0		0		0			6.37597	-0.000206929	0		0		0			6.44048	-5.83504e-05	0		0		0			6.4904	-0.000186503	0		0		0			6.49041	-0.0118105	0
		6.4945	-0.00778666								6.4945	-8.60897e-05	0		0		0			6.37999	-0.000212728	0		0		0			6.44454	-4.67117e-05	0		0		0			6.4945	-0.000175148	0		0		0			6.4945	-0.0117306	0
		6.49859	-0.00782041								6.49859	-7.64615e-05	0		0		0			6.38402	-0.000218673	0		0		0			6.4486	-3.57166e-05	0		0		0			6.49859	-0.0001653	0		0		0			6.4986	-0.0116417	0
		6.50269	-0.00795485								6.50269	-7.12313e-05	0		0		0			6.38804	-0.000224824	0		0		0			6.45267	-2.73132e-05	0		0		0			6.50269	-0.000158909	0		0		0			6.50269	-0.0115456	0
		6.50678	-0.00808957								6.50678	-6.92258e-05	0		0		0			6.39206	-0.000230639	0		0		0			6.45673	-2.27211e-05	0		0		0			6.50678	-0.000156546	0		0		0			6.50679	-0.0114479	0
		6.51088	-0.00858514								6.51088	-6.88124e-05	0		0		0			6.39608	-0.000234745	0		0		0			6.4608	-2.22707e-05	0		0		0			6.51088	-0.000157522	0		0		0			6.51088	-0.011356	0
		6.51497	-0.00840409								6.51497	-6.83307e-05	0		0		0			6.40011	-0.000234921	0		0		0			6.46486	-2.55286e-05	0		0		0			6.51497	-0.000160651	0		0		0			6.51498	-0.0112778	0
		6.51907	-0.00763441								6.51907	-6.64748e-05	0		0		0			6.40413	-0.000228334	0		0		0			6.46892	-3.1547e-05	0		0		0			6.51907	-0.00016492	0		0		0			6.51907	-0.0112215	0
		6.52316	-0.00691112								6.52316	-6.25882e-05	0		0		0			6.40815	-0.000212122	0		0		0			6.47299	-3.91528e-05	0		0		0			6.52316	-0.000169734	0		0		0			6.52317	-0.0111958	0
		6.52726	-0.00609598								6.52726	-5.67419e-05	0		0		0			6.41217	-0.000184287	0		0		0			6.47705	-4.72347e-05	0		0		0			6.52726	-0.000174752	0		0		0			6.52726	-0.0112106	0
		6.53135	-0.00602715								6.53135	-4.96023e-05	0		0		0			6.4162	-0.00014463	0		0		0			6.48111	-5.49661e-05	0		0		0			6.53135	-0.000179687	0		0		0			6.53136	-0.0112741	0
		6.53545	-0.00599225								6.53545	-4.2099e-05	0		0		0			6.42022	-9.52291e-05	0		0		0			6.48518	-6.18947e-05	0		0		0			6.53545	-0.00018423	0		0		0			6.53545	-0.0113894	0
		6.53954	-0.00624516								6.53954	-3.50237e-05	0		0		0			6.42424	-4.0106e-05	0		0		0			6.48924	-6.78992e-05	0		0		0			6.53954	-0.000188068	0		0		0			6.53954	-0.0115507	0
		6.54364	-0.00649808								6.54364	-2.87812e-05	0		0		0			6.42826	1.57706e-05	0		0		0			6.4933	-7.30995e-05	0		0		0			6.54364	-0.000190865	0		0		0			6.54364	-0.0117433	0
		6.54773	-0.00687001								6.54773	-2.34074e-05	0		0		0			6.43229	6.76343e-05	0		0		0			6.49737	-7.7805e-05	0		0		0			6.54773	-0.000192248	0		0		0			6.54773	-0.011947	0
		6.55183	-0.00724193								6.55183	-1.88272e-05	0		0		0			6.43631	0.000111698	0		0		0			6.50143	-8.2486e-05	0		0		0			6.55183	-0.000191887	0		0		0			6.55183	-0.0121424	0
		6.55592	-0.0080087								6.55592	-1.51466e-05	0		0		0			6.44033	0.000145498	0		0		0			6.50549	-8.7675e-05	0		0		0			6.55592	-0.000189715	0		0		0			6.55592	-0.0123151	0
		6.56002	-0.00873211								6.56002	-1.27617e-05	0		0		0			6.44436	0.000167955	0		0		0			6.50956	-9.3795e-05	0		0		0			6.56002	-0.000186119	0		0		0			6.56002	-0.012458	0
		6.56411	-0.00866325								6.56411	-1.2143e-05	0		0		0			6.44838	0.000179274	0		0		0			6.51362	-0.000101045	0		0		0			6.56411	-0.000181987	0		0		0			6.56411	-0.012571	0
		6.56821	-0.00859439								6.56821	-1.34284e-05	0		0		0			6.4524	0.000180761	0		0		0			6.51768	-0.000109461	0		0		0			6.56821	-0.000178556	0		0		0			6.56821	-0.0126599	0
		6.5723	-0.00823186								6.5723	-1.609e-05	0		0		0			6.45642	0.000174474	0		0		0			6.52175	-0.000119093	0		0		0			6.5723	-0.000177077	0		0		0			6.5723	-0.0127344	0
		6.5764	-0.00796001								6.5764	-1.88937e-05	0		0		0			6.46045	0.000162794	0		0		0			6.52581	-0.000130042	0		0		0			6.5764	-0.0001784	0		0		0			6.5764	-0.0128052	0
		6.58049	-0.00789098								6.58049	-2.02584e-05	0		0		0			6.46447	0.000148147	0		0		0			6.52987	-0.000142282	0		0		0			6.58049	-0.000182673	0		0		0			6.58049	-0.012881	0
		6.58459	-0.00782793								6.58459	-1.88238e-05	0		0		0			6.46849	0.000132913	0		0		0			6.53394	-0.000155343	0		0		0			6.58459	-0.000189288	0		0		0			6.58459	-0.0129657	0
		6.58868	-0.00780157								6.58868	-1.39062e-05	0		0		0			6.47251	0.000119288	0		0		0			6.538	-0.000168212	0		0		0			6.58868	-0.000197204	0		0		0			6.58868	-0.0130563	0
		6.59278	-0.00827319								6.59278	-5.63647e-06	0		0		0			6.47654	0.000108874	0		0		0			6.54206	-0.000179657	0		0		0			6.59278	-0.000205391	0		0		0			6.59278	-0.0131444	0
		6.59687	-0.00874481								6.59687	5.22165e-06	0		0		0			6.48056	0.000102042	0		0		0			6.54613	-0.000188752	0		0		0			6.59687	-0.000213167	0		0		0			6.59687	-0.0132175	0
		6.60097	-0.00874483								6.60097	1.75474e-05	0		0		0			6.48458	9.75249e-05	0		0		0			6.55019	-0.000195172	0		0		0			6.60097	-0.000220242	0		0		0			6.60097	-0.0132636	0
		6.60506	-0.00857418								6.60506	3.00736e-05	0		0		0			6.48861	9.26573e-05	0		0		0			6.55425	-0.000199009	0		0		0			6.60506	-0.00022651	0		0		0			6.60506	-0.0132749	0
		6.60916	-0.00851109								6.60916	4.15143e-05	0		0		0			6.49263	8.4358e-05	0		0		0			6.55832	-0.000200293	0		0		0			6.60916	-0.000231887	0		0		0			6.60916	-0.0132504	0
		6.61325	-0.008448								6.61325	5.06287e-05	0		0		0			6.49665	7.02798e-05	0		0		0			6.56238	-0.000198682	0		0		0			6.61325	-0.000236352	0		0		0			6.61325	-0.0131958	0
		6.61735	-0.00810803								6.61735	5.62816e-05	0		0		0			6.50067	4.98191e-05	0		0		0			6.56644	-0.000193621	0		0		0			6.61735	-0.000240228	0		0		0			6.61735	-0.0131195	0
		6.62144	-0.0082425								6.62144	5.75335e-05	0		0		0			6.5047	2.44299e-05	0		0		0			6.57051	-0.000184812	0		0		0			6.62144	-0.000244457	0		0		0			6.62144	-0.0130281	0
		6.62554	-0.00837696								6.62554	5.37515e-05	0		0		0			6.50872	-2.8871e-06	0		0		0			6.57457	-0.000172617	0		0		0			6.62553	-0.000250528	0		0		0			6.62554	-0.0129227	0
		6.62963	-0.00880485								6.62963	4.4771e-05	0		0		0			6.51274	-2.87568e-05	0		0		0			6.57863	-0.000158212	0		0		0			6.62963	-0.000259889	0		0		0			6.62963	-0.0128002	0
		6.63372	-0.00884991								6.63373	3.10251e-05	0		0		0			6.51676	-5.06962e-05	0		0		0			6.5827	-0.00014332	0		0		0			6.63372	-0.000273123	0		0		0			6.63373	-0.012658	0
		6.63782	-0.00879242								6.63782	1.35958e-05	0		0		0			6.52079	-6.78928e-05	0		0		0			6.58676	-0.000129715	0		0		0			6.63782	-0.000289314	0		0		0			6.63782	-0.0124985	0
		6.64191	-0.0088875								6.64192	-5.86147e-06	0		0		0			6.52481	-8.11657e-05	0		0		0			6.59082	-0.000118724	0		0		0			6.64191	-0.000306086	0		0		0			6.64192	-0.0123319	0
		6.64601	-0.00898259								6.64601	-2.53971e-05	0		0		0			6.52883	-9.22808e-05	0		0		0			6.59489	-0.000110889	0		0		0			6.64601	-0.000320348	0		0		0			6.64601	-0.0121747	0
		6.6501	-0.0091396								6.65011	-4.31016e-05	0		0		0			6.53285	-0.00010302	0		0		0			6.59895	-0.00010598	0		0		0			6.6501	-0.00032945	0		0		0			6.65011	-0.0120459	0
		6.6542	-0.00867533								6.6542	-5.74043e-05	0		0		0			6.53688	-0.000114444	0		0		0			6.60301	-0.000103315	0		0		0			6.6542	-0.000332201	0		0		0			6.6542	-0.0119627	0
		6.65829	-0.00846514								6.65829	-6.72539e-05	0		0		0			6.5409	-0.000126596	0		0		0			6.60708	-0.000102218	0		0		0			6.65829	-0.000329163	0		0		0			6.6583	-0.0119354	0
		6.66239	-0.00825495								6.66239	-7.20866e-05	0		0		0			6.54492	-0.000138711	0		0		0			6.61114	-0.000102339	0		0		0			6.66239	-0.000322138	0		0		0			6.66239	-0.0119656	0
		6.66648	-0.00823167								6.66648	-7.17459e-05	0		0		0			6.54895	-0.00014982	0		0		0			6.6152	-0.000103541	0		0		0			6.66648	-0.000313221	0		0		0			6.66649	-0.012046	0
		6.67058	-0.00728266								6.67058	-6.64064e-05	0		0		0			6.55297	-0.000159352	0		0		0			6.61927	-0.000105454	0		0		0			6.67058	-0.000303962	0		0		0			6.67058	-0.0121646	0
		6.67467	-0.00733208								6.67467	-5.6566e-05	0		0		0			6.55699	-0.00016736	0		0		0			6.62333	-0.000107129	0		0		0			6.67467	-0.000294901	0		0		0			6.67468	-0.0123099	0
		6.67877	-0.00738151								6.67877	-4.30691e-05	0		0		0			6.56101	-0.000174332	0		0		0			6.62739	-0.000107137	0		0		0			6.67877	-0.000285627	0		0		0			6.67877	-0.0124734	0
		6.68286	-0.00752698								6.68286	-2.70777e-05	0		0		0			6.56504	-0.00018075	0		0		0			6.63146	-0.000104151	0		0		0			6.68286	-0.000275188	0		0		0			6.68287	-0.0126498	0
		6.68696	-0.00874666								6.68696	-9.99303e-06	0		0		0			6.56906	-0.000186783	0		0		0			6.63552	-9.7642e-05	0		0		0			6.68696	-0.000262727	0		0		0			6.68696	-0.0128337	0
		6.69105	-0.00874567								6.69105	6.63426e-06	0		0		0			6.57308	-0.00019224	0		0		0			6.63958	-8.81928e-05	0		0		0			6.69105	-0.000248083	0		0		0			6.69106	-0.0130188	0
		6.69515	-0.00859771								6.69515	2.11609e-05	0		0		0			6.5771	-0.000196767	0		0		0			6.64365	-7.7364e-05	0		0		0			6.69515	-0.000232123	0		0		0			6.69515	-0.0131976	0
		6.69924	-0.00853456								6.69924	3.19529e-05	0		0		0			6.58113	-0.000200013	0		0		0			6.64771	-6.70788e-05	0		0		0			6.69924	-0.000216591	0		0		0			6.69925	-0.0133639	0
		6.70334	-0.00851381								6.70334	3.76504e-05	0		0		0			6.58515	-0.000201678	0		0		0			6.65177	-5.89015e-05	0		0		0			6.70334	-0.000203525	0		0		0			6.70334	-0.0135147	0
		6.70743	-0.00851425								6.70743	3.75428e-05	0		0		0			6.58917	-0.00020146	0		0		0			6.65584	-5.3467e-05	0		0		0			6.70743	-0.000194462	0		0		0			6.70744	-0.0136508	0
		6.71153	-0.00851469								6.71153	3.18787e-05	0		0		0			6.5932	-0.000199077	0		0		0			6.6599	-5.03842e-05	0		0		0			6.71153	-0.000189829	0		0		0			6.71153	-0.0137752	0
		6.71562	-0.00841197								6.71562	2.18472e-05	0		0		0			6.59722	-0.000194411	0		0		0			6.66396	-4.86009e-05	0		0		0			6.71562	-0.000188815	0		0		0			6.71563	-0.0138914	0
		6.71972	-0.00830924								6.71972	9.16978e-06	0		0		0			6.60124	-0.000187723	0		0		0			6.66803	-4.70491e-05	0		0		0			6.71972	-0.000189825	0		0		0			6.71972	-0.0139997	0
		6.72381	-0.00821228								6.72381	-4.457e-06	0		0		0			6.60526	-0.000179838	0		0		0			6.67209	-4.51501e-05	0		0		0			6.72381	-0.000191187	0		0		0			6.72382	-0.0140968	0
		6.72791	-0.00831563								6.72791	-1.77008e-05	0		0		0			6.60929	-0.000172149	0		0		0			6.67615	-4.29072e-05	0		0		0			6.72791	-0.000191711	0		0		0			6.72791	-0.0141759	0
		6.732	-0.00841898								6.732	-2.9572e-05	0		0		0			6.61331	-0.00016631	0		0		0			6.68022	-4.06077e-05	0		0		0			6.732	-0.000190817	0		0		0			6.732	-0.0142296	0
		6.7361	-0.00842355								6.7361	-3.91792e-05	0		0		0			6.61733	-0.000163711	0		0		0			6.68428	-3.84367e-05	0		0		0			6.7361	-0.000188402	0		0		0			6.7361	-0.0142536	0
		6.74019	-0.00842812								6.74019	-4.55625e-05	0		0		0			6.62135	-0.000164956	0		0		0			6.68835	-3.62946e-05	0		0		0			6.74019	-0.000184646	0		0		0			6.74019	-0.0142497	0
		6.74429	-0.00870923								6.74429	-4.78363e-05	0		0		0			6.62538	-0.000169629	0		0		0			6.69241	-3.3869e-05	0		0		0			6.74429	-0.000179908	0		0		0			6.74429	-0.0142253	0
		6.74838	-0.00778298								6.74838	-4.55944e-05	0		0		0			6.6294	-0.000176497	0		0		0			6.69647	-3.08862e-05	0		0		0			6.74838	-0.000174713	0		0		0			6.74838	-0.0141908	0
		6.75248	-0.0078609								6.75248	-3.93304e-05	0		0		0			6.63342	-0.000183949	0		0		0			6.70054	-2.72833e-05	0		0		0			6.75248	-0.000169736	0		0		0			6.75248	-0.014156	0
		6.75657	-0.00793882								6.75657	-3.05691e-05	0		0		0			6.63744	-0.00019041	0		0		0			6.7046	-2.32684e-05	0		0		0			6.75657	-0.000165699	0		0		0			6.75657	-0.0141276	0
		6.76067	-0.00818642								6.76067	-2.15941e-05	0		0		0			6.64147	-0.000194673	0		0		0			6.70866	-1.93204e-05	0		0		0			6.76067	-0.000163215	0		0		0			6.76067	-0.0141094	0
		6.76476	-0.00814032								6.76476	-1.48423e-05	0		0		0			6.64549	-0.00019616	0		0		0			6.71273	-1.61295e-05	0		0		0			6.76476	-0.000162582	0		0		0			6.76476	-0.0141031	0
		6.76886	-0.0080941								6.76886	-1.22089e-05	0		0		0			6.64951	-0.000195084	0		0		0			6.71679	-1.44266e-05	0		0		0			6.76886	-0.000163548	0		0		0			6.76886	-0.014109	0
		6.77295	-0.00816086								6.77295	-1.44799e-05	0		0		0			6.65354	-0.000192274	0		0		0			6.72085	-1.46364e-05	0		0		0			6.77295	-0.000165225	0		0		0			6.77295	-0.0141274	0
		6.77705	-0.00822762								6.77705	-2.1127e-05	0		0		0			6.65756	-0.000188601	0		0		0			6.72492	-1.64784e-05	0		0		0			6.77705	-0.000166209	0		0		0			6.77705	-0.0141574	0
		6.78114	-0.00840743								6.78114	-3.05926e-05	0		0		0			6.66158	-0.000184215	0		0		0			6.72898	-1.88204e-05	0		0		0			6.78114	-0.000165011	0		0		0			6.78114	-0.0141962	0
		6.78524	-0.00842909								6.78524	-4.08909e-05	0		0		0			6.6656	-0.000178195	0		0		0			6.73304	-2.00243e-05	0		0		0			6.78524	-0.000160669	0		0		0			6.78524	-0.0142389	0
		6.78933	-0.00797642								6.78933	-5.0288e-05	0		0		0			6.66963	-0.000168997	0		0		0			6.73711	-1.87166e-05	0		0		0			6.78933	-0.000153136	0		0		0			6.78933	-0.0142786	0
		6.79343	-0.00797487								6.79343	-5.7717e-05	0		0		0			6.67365	-0.000155443	0		0		0			6.74117	-1.45641e-05	0		0		0			6.79343	-0.000143229	0		0		0			6.79343	-0.0143093	0
		6.79752	-0.00797333								6.79752	-6.28208e-05	0		0		0			6.67767	-0.000137583	0		0		0			6.74523	-8.54627e-06	0		0		0			6.79752	-0.000132218	0		0		0			6.79752	-0.0143277	0
		6.80162	-0.00772464								6.80162	-6.57415e-05	0		0		0			6.68169	-0.000116804	0		0		0			6.7493	-2.58615e-06	0		0		0			6.80162	-0.00012138	0		0		0			6.80162	-0.0143354	0
		6.80571	-0.00753142								6.80571	-6.68639e-05	0		0		0			6.68572	-9.5212e-05	0		0		0			6.75336	1.24582e-06	0		0		0			6.80571	-0.000111709	0		0		0			6.80571	-0.0143382	0
		6.80981	-0.00764302								6.80981	-6.6574e-05	0		0		0			6.68974	-7.4802e-05	0		0		0			6.75742	1.50643e-06	0		0		0			6.80981	-0.000103845	0		0		0			6.80981	-0.0143444	0
		6.8139	-0.00775463								6.8139	-6.51193e-05	0		0		0			6.69376	-5.69563e-05	0		0		0			6.76149	-2.19517e-06	0		0		0			6.8139	-9.80811e-05	0		0		0			6.8139	-0.0143619	0
		6.81799	-0.00817107								6.818	-6.25568e-05	0		0		0			6.69779	-4.24097e-05	0		0		0			6.76555	-9.24627e-06	0		0		0			6.81799	-9.43883e-05	0		0		0			6.818	-0.0143954	0
		6.82209	-0.00891708								6.82209	-5.87843e-05	0		0		0			6.70181	-3.14699e-05	0		0		0			6.76961	-1.84206e-05	0		0		0			6.82209	-9.24335e-05	0		0		0			6.82209	-0.0144451	0
		6.82618	-0.00877211								6.82619	-5.35951e-05	0		0		0			6.70583	-2.41875e-05	0		0		0			6.77368	-2.83393e-05	0		0		0			6.82618	-9.1636e-05	0		0		0			6.82619	-0.0145069	0
		6.83028	-0.00873025								6.83028	-4.67421e-05	0		0		0			6.70985	-2.03474e-05	0		0		0			6.77774	-3.77955e-05	0		0		0			6.83028	-9.13027e-05	0		0		0			6.83028	-0.0145745	0
		6.83437	-0.00877656								6.83438	-3.80538e-05	0		0		0			6.71388	-1.93184e-05	0		0		0			6.7818	-4.59529e-05	0		0		0			6.83437	-9.08041e-05	0		0		0			6.83438	-0.0146413	0
		6.83847	-0.00882288								6.83847	-2.77023e-05	0		0		0			6.7179	-2.00155e-05	0		0		0			6.78587	-5.24361e-05	0		0		0			6.83847	-8.97135e-05	0		0		0			6.83847	-0.0147031	0
		6.84256	-0.00867505								6.84257	-1.64883e-05	0		0		0			6.72192	-2.1125e-05	0		0		0			6.78993	-5.73123e-05	0		0		0			6.84256	-8.78691e-05	0		0		0			6.84257	-0.0147579	0
		6.84666	-0.00869089								6.84666	-5.89404e-06	0		0		0			6.72594	-2.16545e-05	0		0		0			6.79399	-6.08515e-05	0		0		0			6.84666	-8.53582e-05	0		0		0			6.84666	-0.0148054	0
		6.85075	-0.00870672								6.85075	2.2789e-06	0		0		0			6.72997	-2.15122e-05	0		0		0			6.79806	-6.3141e-05	0		0		0			6.85075	-8.2393e-05	0		0		0			6.85076	-0.0148468	0
		6.85485	-0.0083446								6.85485	6.55336e-06	0		0		0			6.73399	-2.17198e-05	0		0		0			6.80212	-6.38103e-05	0		0		0			6.85485	-7.9165e-05	0		0		0			6.85485	-0.0148831	0
		6.85894	-0.0080946								6.85894	6.31677e-06	0		0		0			6.73801	-2.39862e-05	0		0		0			6.80618	-6.20753e-05	0		0		0			6.85894	-7.5764e-05	0		0		0			6.85895	-0.0149148	0
		6.86304	-0.00750675								6.86304	1.90886e-06	0		0		0			6.74203	-2.97844e-05	0		0		0			6.81025	-5.70799e-05	0		0		0			6.86304	-7.21957e-05	0		0		0			6.86304	-0.0149416	0
		6.86713	-0.00743772								6.86713	-5.78068e-06	0		0		0			6.74606	-3.94214e-05	0		0		0			6.81431	-4.83165e-05	0		0		0			6.86713	-6.84557e-05	0		0		0			6.86714	-0.0149623	0
		6.87123	-0.00748172								6.87123	-1.58434e-05	0		0		0			6.75008	-5.1705e-05	0		0		0			6.81837	-3.58295e-05	0		0		0			6.87123	-6.45422e-05	0		0		0			6.87123	-0.0149752	0
		6.87532	-0.00752572								6.87532	-2.77132e-05	0		0		0			6.7541	-6.44907e-05	0		0		0			6.82244	-2.02118e-05	0		0		0			6.87532	-6.03534e-05	0		0		0			6.87533	-0.0149784	0
		6.87942	-0.00809008								6.87942	-4.11182e-05	0		0		0			6.75813	-7.57559e-05	0		0		0			6.8265	-2.44348e-06	0		0		0			6.87942	-5.56115e-05	0		0		0			6.87942	-0.0149708	0
		6.88351	-0.00835995								6.88351	-5.58393e-05	0		0		0			6.76215	-8.44886e-05	0		0		0			6.83056	1.62855e-05	0		0		0			6.88351	-5.00249e-05	0		0		0			6.88352	-0.0149525	0
		6.88761	-0.0082236								6.88761	-7.15075e-05	0		0		0			6.76617	-9.08359e-05	0		0		0			6.83463	3.47983e-05	0		0		0			6.88761	-4.36051e-05	0		0		0			6.88761	-0.0149259	0
		6.8917	-0.008409								6.8917	-8.75442e-05	0		0		0			6.77019	-9.55457e-05	0		0		0			6.83869	5.21552e-05	0		0		0			6.8917	-3.69273e-05	0		0		0			6.89171	-0.0148957	0
		6.8958	-0.00859439								6.8958	-0.000103251	0		0		0			6.77422	-9.91972e-05	0		0		0			6.84275	6.78074e-05	0		0		0			6.8958	-3.1167e-05	0		0		0			6.8958	-0.0148681	0
		6.89989	-0.00898894								6.89989	-0.000117948	0		0		0			6.77824	-0.000101792	0		0		0			6.84682	8.15993e-05	0		0		0			6.89989	-2.76349e-05	0		0		0			6.8999	-0.0148493	0
		6.90399	-0.00867195								6.90399	-0.000131089	0		0		0			6.78226	-0.000102826	0		0		0			6.85088	9.35891e-05	0		0		0			6.90399	-2.72429e-05	0		0		0			6.90399	-0.0148433	0
		6.90808	-0.00848999								6.90808	-0.000142332	0		0		0			6.78628	-0.00010174	0		0		0			6.85494	0.000103774	0		0		0			6.90808	-3.00599e-05	0		0		0			6.90809	-0.014851	0
		6.91218	-0.00851718								6.91218	-0.000151488	0		0		0			6.79031	-9.83186e-05	0		0		0			6.85901	0.000111853	0		0		0			6.91218	-3.51831e-05	0		0		0			6.91218	-0.01487	0
		6.91627	-0.00854437								6.91627	-0.000158338	0		0		0			6.79433	-9.28145e-05	0		0		0			6.86307	0.00011718	0		0		0			6.91627	-4.09489e-05	0		0		0			6.91628	-0.0148959	0
		6.92037	-0.00859987								6.92037	-0.000162441	0		0		0			6.79835	-8.57834e-05	0		0		0			6.86713	0.000118976	0		0		0			6.92037	-4.53941e-05	0		0		0			6.92037	-0.0149245	0
		6.92446	-0.00853117								6.92446	-0.000163095	0		0		0			6.80238	-7.78014e-05	0		0		0			6.8712	0.000116698	0		0		0			6.92446	-4.68476e-05	0		0		0			6.92446	-0.0149523	0
		6.92856	-0.00819121								6.92856	-0.000159578	0		0		0			6.8064	-6.92645e-05	0		0		0			6.87526	0.000110344	0		0		0			6.92856	-4.44756e-05	0		0		0			6.92856	-0.0149781	0
		6.93265	-0.00798658								6.93265	-0.000151546	0		0		0			6.81042	-6.03455e-05	0		0		0			6.87932	0.000100529	0		0		0			6.93265	-3.8535e-05	0		0		0			6.93265	-0.0150019	0
		6.93675	-0.00794603								6.93675	-0.000139409	0		0		0			6.81444	-5.10769e-05	0		0		0			6.88339	8.82945e-05	0		0		0			6.93675	-3.02351e-05	0		0		0			6.93675	-0.015024	0
		6.94084	-0.00803242								6.94084	-0.000124465	0		0		0			6.81847	-4.15498e-05	0		0		0			6.88745	7.48241e-05	0		0		0			6.94084	-2.12291e-05	0		0		0			6.94084	-0.0150446	0
		6.94494	-0.00811881								6.94494	-0.000108754	0		0		0			6.82249	-3.21707e-05	0		0		0			6.89151	6.11937e-05	0		0		0			6.94494	-1.31219e-05	0		0		0			6.94494	-0.0150641	0
		6.94903	-0.00809577								6.94903	-9.46867e-05	0		0		0			6.82651	-2.38198e-05	0		0		0			6.89558	4.82012e-05	0		0		0			6.94903	-7.14804e-06	0		0		0			6.94903	-0.0150832	0
		6.95313	-0.00807214								6.95313	-8.44761e-05	0		0		0			6.83053	-1.78133e-05	0		0		0			6.89964	3.62971e-05	0		0		0			6.95313	-4.06181e-06	0		0		0			6.95313	-0.015103	0
		6.95722	-0.00804852								6.95722	-7.95657e-05	0		0		0			6.83456	-1.56635e-05	0		0		0			6.9037	2.56227e-05	0		0		0			6.95722	-4.10289e-06	0		0		0			6.95722	-0.0151245	0
		6.96132	-0.00802499								6.96132	-8.02607e-05	0		0		0			6.83858	-1.86159e-05	0		0		0			6.90777	1.61802e-05	0		0		0			6.96132	-6.96458e-06	0		0		0			6.96132	-0.0151482	0
		6.96541	-0.00784339								6.96541	-8.57479e-05	0		0		0			6.8426	-2.70863e-05	0		0		0			6.91183	8.03514e-06	0		0		0			6.96541	-1.17932e-05	0		0		0			6.96541	-0.0151727	0
		6.96951	-0.00783102								6.96951	-9.45437e-05	0		0		0			6.84662	-4.03061e-05	0		0		0			6.9159	1.4193e-06	0		0		0			6.96951	-1.73538e-05	0		0		0			6.96951	-0.0151958	0
		6.9736	-0.00788076								6.9736	-0.000105078	0		0		0			6.85065	-5.64057e-05	0		0		0			6.91996	-3.38026e-06	0		0		0			6.9736	-2.23326e-05	0		0		0			6.9736	-0.0152151	0
		6.9777	-0.00793052								6.9777	-0.000116181	0		0		0			6.85467	-7.29716e-05	0		0		0			6.92402	-6.30127e-06	0		0		0			6.9777	-2.56729e-05	0		0		0			6.9777	-0.0152299	0
		6.98179	-0.00804261								6.98179	-0.000127242	0		0		0			6.85869	-8.78126e-05	0		0		0			6.92809	-7.74205e-06	0		0		0			6.98179	-2.68384e-05	0		0		0			6.98179	-0.0152414	0
		6.98589	-0.00803024								6.98589	-0.000138078	0		0		0			6.86272	-9.94095e-05	0		0		0			6.93215	-8.49932e-06	0		0		0			6.98589	-2.58493e-05	0		0		0			6.98589	-0.0152512	0
		6.98998	-0.00801787								6.98998	-0.000148604	0		0		0			6.86674	-0.000106792	0		0		0			6.93621	-9.40334e-06	0		0		0			6.98998	-2.31676e-05	0		0		0			6.98998	-0.0152598	0
		6.99408	-0.0076102								6.99408	-0.00015855	0		0		0			6.87076	-0.000109133	0		0		0			6.94028	-1.09685e-05	0		0		0			6.99408	-1.95558e-05	0		0		0			6.99408	-0.0152653	0
		6.99817	-0.00714067								6.99817	-0.000167355	0		0		0			6.87478	-0.000105555	0		0		0			6.94434	-1.33223e-05	0		0		0			6.99817	-1.59278e-05	0		0		0			6.99817	-0.0152635	0
		7.00227	-0.00703502								7.00227	-0.000174343	0		0		0			6.87881	-9.5447e-05	0		0		0			6.9484	-1.63557e-05	0		0		0			7.00227	-1.31061e-05	0		0		0			7.00227	-0.0152501	0
		7.00636	-0.0070607								7.00636	-0.000179065	0		0		0			6.88283	-7.9184e-05	0		0		0			6.95247	-1.99277e-05	0		0		0			7.00636	-1.14833e-05	0		0		0			7.00636	-0.0152231	0
		7.01045	-0.00708639								7.01046	-0.000181554	0		0		0			6.88685	-5.87078e-05	0		0		0			6.95653	-2.39732e-05	0		0		0			7.01045	-1.08111e-05	0		0		0			7.01046	-0.0151844	0
		7.01455	-0.00787648								7.01455	-0.000182316	0		0		0			6.89087	-3.75216e-05	0		0		0			6.96059	-2.85032e-05	0		0		0			7.01455	-1.04191e-05	0		0		0			7.01455	-0.0151391	0
		7.01864	-0.00787554								7.01865	-0.00018206	0		0		0			6.8949	-1.99557e-05	0		0		0			6.96466	-3.36114e-05	0		0		0			7.01864	-9.72689e-06	0		0		0			7.01865	-0.0150937	0
		7.02274	-0.00811162								7.02274	-0.000181401	0		0		0			6.89892	-9.94628e-06	0		0		0			6.96872	-3.9491e-05	0		0		0			7.02274	-8.75442e-06	0		0		0			7.02274	-0.0150539	0
		7.02683	-0.0083477								7.02684	-0.000180708	0		0		0			6.90294	-9.86432e-06	0		0		0			6.97278	-4.63409e-05	0		0		0			7.02683	-8.15804e-06	0		0		0			7.02684	-0.0150241	0
		7.03093	-0.00886591								7.03093	-0.000180107	0		0		0			6.90697	-1.98745e-05	0		0		0			6.97685	-5.41412e-05	0		0		0			7.03093	-8.76985e-06	0		0		0			7.03093	-0.0150078	0
		7.03502	-0.00893377								7.03503	-0.000179584	0		0		0			6.91099	-3.81182e-05	0		0		0			6.98091	-6.24547e-05	0		0		0			7.03502	-1.09591e-05	0		0		0			7.03503	-0.0150073	0
		7.03912	-0.00843598								7.03912	-0.000179084	0		0		0			6.91501	-6.15741e-05	0		0		0			6.98497	-7.04261e-05	0		0		0			7.03912	-1.41336e-05	0		0		0			7.03912	-0.0150234	0
		7.04321	-0.00824268								7.04321	-0.000178588	0		0		0			6.91903	-8.71213e-05	0		0		0			6.98904	-7.70235e-05	0		0		0			7.04321	-1.68378e-05	0		0		0			7.04322	-0.015055	0
		7.04731	-0.00804938								7.04731	-0.000178127	0		0		0			6.92306	-0.000112252	0		0		0			6.9931	-8.13753e-05	0		0		0			7.04731	-1.73766e-05	0		0		0			7.04731	-0.0150983	0
		7.0514	-0.00790165								7.0514	-0.000177762	0		0		0			6.92708	-0.000135202	0		0		0			6.99716	-8.30044e-05	0		0		0			7.0514	-1.46183e-05	0		0		0			7.05141	-0.0151479	0
		7.0555	-0.00783854								7.0555	-0.000177553	0		0		0			6.9311	-0.000154662	0		0		0			7.00123	-8.19045e-05	0		0		0			7.0555	-8.52758e-06	0		0		0			7.0555	-0.0151976	0
		7.05959	-0.00800964								7.05959	-0.000177507	0		0		0			6.93512	-0.000169331	0		0		0			7.00529	-7.84403e-05	0		0		0			7.05959	-1.35825e-07	0		0		0			7.0596	-0.0152414	0
		7.06369	-0.00818074								7.06369	-0.000177537	0		0		0			6.93915	-0.000177748	0		0		0			7.00935	-7.30622e-05	0		0		0			7.06369	8.97211e-06	0		0		0			7.06369	-0.015275	0
		7.06778	-0.00823343								7.06778	-0.000177464	0		0		0			6.94317	-0.00017842	0		0		0			7.01342	-6.59477e-05	0		0		0			7.06778	1.72953e-05	0		0		0			7.06779	-0.0152958	0
		7.07188	-0.00828612								7.07188	-0.000177078	0		0		0			6.94719	-0.000170238	0		0		0			7.01748	-5.68032e-05	0		0		0			7.07188	2.39404e-05	0		0		0			7.07188	-0.0153033	0
		7.07597	-0.00862967								7.07597	-0.000176246	0		0		0			6.95121	-0.000152979	0		0		0			7.02154	-4.50352e-05	0		0		0			7.07597	2.88925e-05	0		0		0			7.07598	-0.0152995	0
		7.08007	-0.00825032								7.08007	-0.000175022	0		0		0			6.95524	-0.000127749	0		0		0			7.02561	-3.02403e-05	0		0		0			7.08007	3.30063e-05	0		0		0			7.08007	-0.0152873	0
		7.08416	-0.00807711								7.08416	-0.0001737	0		0		0			6.95926	-9.71546e-05	0		0		0			7.02967	-1.26642e-05	0		0		0			7.08416	3.76839e-05	0		0		0			7.08417	-0.0152694	0
		7.08826	-0.0079039								7.08826	-0.000172749	0		0		0			6.96328	-6.50544e-05	0		0		0			7.03373	6.69354e-06	0		0		0			7.08826	4.42346e-05	0		0		0			7.08826	-0.0152467	0
		7.09235	-0.00772236								7.09235	-0.00017265	0		0		0			6.96731	-3.59236e-05	0		0		0			7.0378	2.63911e-05	0		0		0			7.09235	5.31922e-05	0		0		0			7.09236	-0.0152189	0
		7.09645	-0.00774393								7.09645	-0.000173652	0		0		0			6.97133	-1.38917e-05	0		0		0			7.04186	4.50008e-05	0		0		0			7.09645	6.40028e-05	0		0		0			7.09645	-0.0151856	0
		7.10054	-0.0077655								7.10054	-0.000175571	0		0		0			6.97535	-1.82184e-06	0		0		0			7.04592	6.14477e-05	0		0		0			7.10054	7.53359e-05	0		0		0			7.10055	-0.0151482	0
		7.10464	-0.00846423								7.10464	-0.00017764	0		0		0			6.97937	-7.55432e-07	0		0		0			7.04999	7.50925e-05	0		0		0			7.10464	8.59361e-05	0		0		0			7.10464	-0.0151106	0
		7.10873	-0.00866716								7.10873	-0.000178663	0		0		0			6.9834	-9.93608e-06	0		0		0			7.05405	8.56252e-05	0		0		0			7.10873	9.54908e-05	0		0		0			7.10874	-0.0150776	0
		7.11283	-0.00887009								7.11283	-0.000177507	0		0		0			6.98742	-2.72625e-05	0		0		0			7.05811	9.28951e-05	0		0		0			7.11283	0.000104957	0		0		0			7.11283	-0.0150536	0
		7.11692	-0.0094334								7.11692	-0.000173731	0		0		0			6.99144	-4.99395e-05	0		0		0			7.06218	9.6741e-05	0		0		0			7.11692	0.000116099	0		0		0			7.11692	-0.0150413	0
		7.12102	-0.00884521								7.12102	-0.000167948	0		0		0			6.99546	-7.50741e-05	0		0		0			7.06624	9.69648e-05	0		0		0			7.12102	0.000130558	0		0		0			7.12102	-0.0150411	0
		7.12511	-0.00875393								7.12511	-0.000161617	0		0		0			6.99949	-0.00010015	0		0		0			7.0703	9.34733e-05	0		0		0			7.12511	0.000149013	0		0		0			7.12511	-0.0150511	0
		7.12921	-0.00827843								7.12921	-0.000156358	0		0		0			7.00351	-0.000123236	0		0		0			7.07437	8.64977e-05	0		0		0			7.12921	0.000170972	0		0		0			7.12921	-0.0150671	0
		7.1333	-0.00768954								7.1333	-0.000153213	0		0		0			7.00753	-0.000143082	0		0		0			7.07843	7.67005e-05	0		0		0			7.1333	0.000195131	0		0		0			7.1333	-0.0150829	0
		7.1374	-0.0077026								7.1374	-0.000152265	0		0		0			7.01156	-0.000159062	0		0		0			7.08249	6.50397e-05	0		0		0			7.1374	0.000219933	0		0		0			7.1374	-0.0150919	0
		7.14149	-0.00771566								7.14149	-0.000152807	0		0		0			7.01558	-0.000171128	0		0		0			7.08656	5.24371e-05	0		0		0			7.14149	0.000243927	0		0		0			7.14149	-0.015089	0
		7.14559	-0.00784441								7.14559	-0.000153811	0		0		0			7.0196	-0.000179639	0		0		0			7.09062	3.95326e-05	0		0		0			7.14559	0.000265874	0		0		0			7.14559	-0.0150731	0
		7.14968	-0.00818271								7.14968	-0.000154441	0		0		0			7.02362	-0.000185044	0		0		0			7.09468	2.67269e-05	0		0		0			7.14968	0.000284795	0		0		0			7.14968	-0.0150486	0
		7.15378	-0.00852098								7.15378	-0.00015435	0		0		0			7.02765	-0.000187632	0		0		0			7.09875	1.44362e-05	0		0		0			7.15378	0.00030014	0		0		0			7.15378	-0.0150235	0
		7.15787	-0.00881342								7.15787	-0.00015367	0		0		0			7.03167	-0.000187618	0		0		0			7.10281	3.27504e-06	0		0		0			7.15787	0.000312021	0		0		0			7.15787	-0.0150083	0
		7.16197	-0.00888051								7.16197	-0.000152797	0		0		0			7.03569	-0.000185479	0		0		0			7.10687	-6.04972e-06	0		0		0			7.16197	0.00032135	0		0		0			7.16197	-0.0150138	0
		7.16606	-0.00879506								7.16606	-0.000152063	0		0		0			7.03971	-0.000182188	0		0		0			7.11094	-1.30647e-05	0		0		0			7.16606	0.000329635	0		0		0			7.16606	-0.0150501	0
		7.17016	-0.00907358								7.17016	-0.000151533	0		0		0			7.04374	-0.000178942	0		0		0			7.115	-1.78054e-05	0		0		0			7.17016	0.000338513	0		0		0			7.17016	-0.0151241	0
		7.17425	-0.0093521								7.17425	-0.000150959	0		0		0			7.04776	-0.000176497	0		0		0			7.11906	-2.08336e-05	0		0		0			7.17425	0.000349216	0		0		0			7.17425	-0.0152352	0
		7.17835	-0.00885453								7.17835	-0.000149967	0		0		0			7.05178	-0.000174591	0		0		0			7.12313	-2.29105e-05	0		0		0			7.17835	0.000362242	0		0		0			7.17835	-0.0153708	0
		7.18244	-0.00853669								7.18244	-0.000148259	0		0		0			7.05581	-0.000171938	0		0		0			7.12719	-2.45091e-05	0		0		0			7.18244	0.00037742	0		0		0			7.18244	-0.0155071	0
		7.18654	-0.00849005								7.18654	-0.000145689	0		0		0			7.05983	-0.000166878	0		0		0			7.13125	-2.54653e-05	0		0		0			7.18654	0.000394183	0		0		0			7.18654	-0.0156158	0
		7.19063	-0.00816153								7.19063	-0.000142167	0		0		0			7.06385	-0.000158426	0		0		0			7.13532	-2.49724e-05	0		0		0			7.19063	0.000411808	0		0		0			7.19063	-0.0156747	0
		7.19472	-0.00783301								7.19473	-0.00013745	0		0		0			7.06787	-0.000147037	0		0		0			7.13938	-2.20236e-05	0		0		0			7.19472	0.000429485	0		0		0			7.19473	-0.015677	0
		7.19882	-0.00788572								7.19882	-0.000131011	0		0		0			7.0719	-0.000134584	0		0		0			7.14345	-1.61148e-05	0		0		0			7.19882	0.000446273	0		0		0			7.19882	-0.0156313	0
		7.20291	-0.00793843								7.20292	-0.000122067	0		0		0			7.07592	-0.000123538	0		0		0			7.14751	-7.72748e-06	0		0		0			7.20291	0.000461068	0		0		0			7.20292	-0.0155557	0
		7.20701	-0.00848561								7.20701	-0.000109818	0		0		0			7.07994	-0.000115742	0		0		0			7.15157	1.75761e-06	0		0		0			7.20701	0.00047271	0		0		0			7.20701	-0.0154692	0
		7.2111	-0.0089812								7.21111	-9.37706e-05	0		0		0			7.08396	-0.000111391	0		0		0			7.15564	1.07072e-05	0		0		0			7.2111	0.000480238	0		0		0			7.21111	-0.0153869	0
		7.2152	-0.00925183								7.2152	-7.40539e-05	0		0		0			7.08799	-0.000108711	0		0		0			7.1597	1.8002e-05	0		0		0			7.2152	0.0004832	0		0		0			7.2152	-0.015318	0
		7.21929	-0.00857382								7.2193	-5.15655e-05	0		0		0			7.09201	-0.000104457	0		0		0			7.16376	2.33946e-05	0		0		0			7.21929	0.00048185	0		0		0			7.2193	-0.0152665	0
		7.22339	-0.00840276								7.22339	-2.79237e-05	0		0		0			7.09603	-9.5004e-05	0		0		0			7.16783	2.73226e-05	0		0		0			7.22339	0.00047718	0		0		0			7.22339	-0.0152315	0
		7.22748	-0.00840677								7.22749	-5.22722e-06	0		0		0			7.10005	-7.7627e-05	0		0		0			7.17189	3.03882e-05	0		0		0			7.22748	0.000470827	0		0		0			7.22749	-0.0152087	0
		7.23158	-0.00841078								7.23158	1.43577e-05	0		0		0			7.10408	-5.14767e-05	0		0		0			7.17595	3.28951e-05	0		0		0			7.23158	0.000464931	0		0		0			7.23158	-0.0151915	0
		7.23567	-0.00854629								7.23567	2.9025e-05	0		0		0			7.1081	-1.78895e-05	0		0		0			7.18002	3.46685e-05	0		0		0			7.23567	0.000461872	0		0		0			7.23568	-0.0151742	0
		7.23977	-0.00859073								7.23977	3.77369e-05	0		0		0			7.11212	2.00512e-05	0		0		0			7.18408	3.51531e-05	0		0		0			7.23977	0.0004638	0		0		0			7.23977	-0.0151542	0
		7.24386	-0.00897346								7.24386	4.04118e-05	0		0		0			7.11615	5.84062e-05	0		0		0			7.18814	3.36791e-05	0		0		0			7.24386	0.000471977	0		0		0			7.24387	-0.0151333	0
		7.24796	-0.00854333								7.24796	3.77929e-05	0		0		0			7.12017	9.33772e-05	0		0		0			7.19221	2.97632e-05	0		0		0			7.24796	0.000486253	0		0		0			7.24796	-0.0151164	0
		7.25205	-0.00815862								7.25205	3.11155e-05	0		0		0			7.12419	0.000122005	0		0		0			7.19627	2.33378e-05	0		0		0			7.25205	0.00050497	0		0		0			7.25206	-0.0151096	0
		7.25615	-0.00779572								7.25615	2.17464e-05	0		0		0			7.12821	0.000142395	0		0		0			7.20033	1.48702e-05	0		0		0			7.25615	0.000525494	0		0		0			7.25615	-0.0151171	0
		7.26024	-0.00770422								7.26024	1.09955e-05	0		0		0			7.13224	0.000153557	0		0		0			7.2044	5.29155e-06	0		0		0			7.26024	0.000545047	0		0		0			7.26025	-0.0151399	0
		7.26434	-0.00775949								7.26434	8.56573e-08	0		0		0			7.13626	0.000155153	0		0		0			7.20846	-4.17649e-06	0		0		0			7.26434	0.000561521	0		0		0			7.26434	-0.0151753	0
		7.26843	-0.00781475								7.26843	-9.88008e-06	0		0		0			7.14028	0.000147528	0		0		0			7.21252	-1.2233e-05	0		0		0			7.26843	0.000573888	0		0		0			7.26844	-0.0152172	0
		7.27253	-0.00801679								7.27253	-1.81024e-05	0		0		0			7.1443	0.00013191	0		0		0			7.21659	-1.76643e-05	0		0		0			7.27253	0.000582168	0		0		0			7.27253	-0.0152581	0
		7.27662	-0.00835545								7.27662	-2.42699e-05	0		0		0			7.14833	0.000110509	0		0		0			7.22065	-1.94637e-05	0		0		0			7.27662	0.00058703	0		0		0			7.27663	-0.0152898	0
		7.28072	-0.00871627								7.28072	-2.85272e-05	0		0		0			7.15235	8.629e-05	0		0		0			7.22471	-1.68812e-05	0		0		0			7.28072	0.000589294	0		0		0			7.28072	-0.0153053	0
		7.28481	-0.00882814								7.28481	-3.11307e-05	0		0		0			7.15637	6.24437e-05	0		0		0			7.22878	-9.47983e-06	0		0		0			7.28481	0.000589529	0		0		0			7.28482	-0.0153006	0
		7.28891	-0.0082394								7.28891	-3.20479e-05	0		0		0			7.1604	4.18414e-05	0		0		0			7.23284	2.70151e-06	0		0		0			7.28891	0.000587908	0		0		0			7.28891	-0.0152745	0
		7.293	-0.00812542								7.293	-3.08893e-05	0		0		0			7.16442	2.6762e-05	0		0		0			7.2369	1.89545e-05	0		0		0			7.293	0.000584351	0		0		0			7.29301	-0.01523	0
		7.2971	-0.00814133								7.2971	-2.72637e-05	0		0		0			7.16844	1.88945e-05	0		0		0			7.24097	3.78121e-05	0		0		0			7.2971	0.000578753	0		0		0			7.2971	-0.0151724	0
		7.30119	-0.00815725								7.30119	-2.13336e-05	0		0		0			7.17246	1.94452e-05	0		0		0			7.24503	5.726e-05	0		0		0			7.30119	0.00057115	0		0		0			7.3012	-0.0151081	0
		7.30529	-0.00830305								7.30529	-1.40722e-05	0		0		0			7.17649	2.90685e-05	0		0		0			7.24909	7.52657e-05	0		0		0			7.30529	0.000561753	0		0		0			7.30529	-0.0150426	0
		7.30938	-0.00875437								7.30938	-7.00633e-06	0		0		0			7.18051	4.77087e-05	0		0		0			7.25316	9.02482e-05	0		0		0			7.30938	0.000550991	0		0		0			7.30938	-0.0149794	0
		7.31348	-0.00848219								7.31348	-1.63274e-06	0		0		0			7.18453	7.4438e-05	0		0		0			7.25722	0.000101281	0		0		0			7.31348	0.000539621	0		0		0			7.31348	-0.0149209	0
		7.31757	-0.00816519								7.31757	1.13217e-06	0		0		0			7.18855	0.000107437	0		0		0			7.26128	0.000107981	0		0		0			7.31757	0.000528811	0		0		0			7.31757	-0.0148687	0
		7.32167	-0.00807355								7.32167	1.17917e-06	0		0		0			7.19258	0.000144133	0		0		0			7.26535	0.000110315	0		0		0			7.32167	0.000519842	0		0		0			7.32167	-0.0148255	0
		7.32576	-0.00771142								7.32576	-9.39439e-07	0		0		0			7.1966	0.000181439	0		0		0			7.26941	0.000108595	0		0		0			7.32576	0.000513518	0		0		0			7.32576	-0.0147947	0
		7.32986	-0.00767618								7.32986	-4.33713e-06	0		0		0			7.20062	0.000216007	0		0		0			7.27347	0.000103498	0		0		0			7.32986	0.0005096	0		0		0			7.32986	-0.0147804	0
		7.33395	-0.00782734								7.33395	-8.1192e-06	0		0		0			7.20464	0.000244552	0		0		0			7.27754	9.59496e-05	0		0		0			7.33395	0.000506703	0		0		0			7.33395	-0.0147854	0
		7.33805	-0.0079785								7.33805	-1.16055e-05	0		0		0			7.20867	0.000264309	0		0		0			7.2816	8.67685e-05	0		0		0			7.33805	0.000502837	0		0		0			7.33805	-0.0148099	0
		7.34214	-0.00885948								7.34214	-1.43883e-05	0		0		0			7.21269	0.000273587	0		0		0			7.28566	7.63561e-05	0		0		0			7.34214	0.000496314	0		0		0			7.34214	-0.0148501	0
		7.34624	-0.00915201								7.34624	-1.628e-05	0		0		0			7.21671	0.000272214	0		0		0			7.28973	6.4713e-05	0		0		0			7.34624	0.000486549	0		0		0			7.34624	-0.0149005	0
		7.35033	-0.00831573								7.35033	-1.72383e-05	0		0		0			7.22074	0.000261577	0		0		0			7.29379	5.18429e-05	0		0		0			7.35033	0.000474328	0		0		0			7.35033	-0.0149552	0
		7.35443	-0.00833705								7.35443	-1.72622e-05	0		0		0			7.22476	0.000244131	0		0		0			7.29785	3.82337e-05	0		0		0			7.35443	0.000461484	0		0		0			7.35443	-0.0150116	0
		7.35852	-0.00835837								7.35852	-1.64123e-05	0		0		0			7.22878	0.000222643	0		0		0			7.30192	2.50279e-05	0		0		0			7.35852	0.000450209	0		0		0			7.35852	-0.0150697	0
		7.36262	-0.00862845								7.36262	-1.49339e-05	0		0		0			7.2328	0.00019958	0		0		0			7.30598	1.37316e-05	0		0		0			7.36262	0.000442445	0		0		0			7.36262	-0.015131	0
		7.36671	-0.00871819								7.36671	-1.33829e-05	0		0		0			7.23683	0.000176855	0		0		0			7.31004	5.59664e-06	0		0		0			7.36671	0.000439573	0		0		0			7.36671	-0.0151961	0
		7.37081	-0.00894292								7.37081	-1.26202e-05	0		0		0			7.24085	0.000155895	0		0		0			7.31411	1.10072e-06	0		0		0			7.37081	0.000442354	0		0		0			7.37081	-0.0152633	0
		7.3749	-0.00896453								7.3749	-1.36025e-05	0		0		0			7.24487	0.000137657	0		0		0			7.31817	-1.97473e-07	0		0		0			7.3749	0.000450916	0		0		0			7.3749	-0.015328	0
		7.379	-0.00898614								7.379	-1.70575e-05	0		0		0			7.24889	0.000122455	0		0		0			7.32223	6.59737e-07	0		0		0			7.379	0.00046477	0		0		0			7.379	-0.0153847	0
		7.38309	-0.00957267								7.38309	-2.32368e-05	0		0		0			7.25292	0.000109684	0		0		0			7.3263	2.53991e-06	0		0		0			7.38309	0.000482886	0		0		0			7.38309	-0.015428	0
		7.38718	-0.00934576								7.38719	-3.19185e-05	0		0		0			7.25694	9.77294e-05	0		0		0			7.33036	4.61052e-06	0		0		0			7.38718	0.000503864	0		0		0			7.38719	-0.0154551	0
		7.39128	-0.00891591								7.39128	-4.26228e-05	0		0		0			7.26096	8.42585e-05	0		0		0			7.33442	6.49449e-06	0		0		0			7.39128	0.000526071	0		0		0			7.39128	-0.0154662	0
		7.39537	-0.008892								7.39538	-5.48146e-05	0		0		0			7.26499	6.70011e-05	0		0		0			7.33849	8.279e-06	0		0		0			7.39537	0.000547763	0		0		0			7.39538	-0.0154638	0
		7.39947	-0.00886809								7.39947	-6.80011e-05	0		0		0			7.26901	4.47411e-05	0		0		0			7.34255	1.05526e-05	0		0		0			7.39947	0.000567241	0		0		0			7.39947	-0.015451	0
		7.40356	-0.00877702								7.40357	-8.16297e-05	0		0		0			7.27303	1.80794e-05	0		0		0			7.34661	1.44318e-05	0		0		0			7.40356	0.000583053	0		0		0			7.40357	-0.0154291	0
		7.40766	-0.00798494								7.40766	-9.4979e-05	0		0		0			7.27705	-1.05539e-05	0		0		0			7.35068	2.13457e-05	0		0		0			7.40766	0.000594273	0		0		0			7.40766	-0.0153971	0
		7.41175	-0.00800642								7.41176	-0.000107188	0		0		0			7.28108	-3.77728e-05	0		0		0			7.35474	3.24483e-05	0		0		0			7.41175	0.00060067	0		0		0			7.41176	-0.0153534	0
		7.41585	-0.0080279								7.41585	-0.000117449	0		0		0			7.2851	-6.05759e-05	0		0		0			7.3588	4.78578e-05	0		0		0			7.41585	0.000602783	0		0		0			7.41585	-0.0152973	0
		7.41994	-0.00825242								7.41994	-0.000125267	0		0		0			7.28912	-7.74142e-05	0		0		0			7.36287	6.62115e-05	0		0		0			7.41994	0.000601781	0		0		0			7.41995	-0.0152312	0
		7.42404	-0.00892977								7.42404	-0.00013064	0		0		0			7.29314	-8.84959e-05	0		0		0			7.36693	8.49278e-05	0		0		0			7.42404	0.000599125	0		0		0			7.42404	-0.0151606	0
		7.42813	-0.00906476								7.42813	-0.000134052	0		0		0			7.29717	-9.53295e-05	0		0		0			7.371	0.000101092	0		0		0			7.42813	0.000596138	0		0		0			7.42814	-0.0150921	0
		7.43223	-0.00894535								7.43223	-0.000136261	0		0		0			7.30119	-9.99604e-05	0		0		0			7.37506	0.000112558	0		0		0			7.43223	0.00059363	0		0		0			7.43223	-0.0150328	0
		7.43632	-0.00909401								7.43632	-0.000138008	0		0		0			7.30521	-0.000104294	0		0		0			7.37912	0.000118719	0		0		0			7.43632	0.000591704	0		0		0			7.43633	-0.0149876	0
		7.44042	-0.00924268								7.44042	-0.000139774	0		0		0			7.30923	-0.000109647	0		0		0			7.38319	0.000120589	0		0		0			7.44042	0.000589884	0		0		0			7.44042	-0.0149587	0
		7.44451	-0.00926426								7.44451	-0.000141676	0		0		0			7.31326	-0.000116562	0		0		0			7.38725	0.000120222	0		0		0			7.44451	0.000587409	0		0		0			7.44452	-0.0149449	0
		7.44861	-0.00882818								7.44861	-0.000143554	0		0		0			7.31728	-0.000124858	0		0		0			7.39131	0.000119766	0		0		0			7.44861	0.000583722	0		0		0			7.44861	-0.0149429	0
		7.4527	-0.00867174								7.4527	-0.000145178	0		0		0			7.3213	-0.000133871	0		0		0			7.39538	0.000120625	0		0		0			7.4527	0.000578897	0		0		0			7.45271	-0.014949	0
		7.4568	-0.00867224								7.4568	-0.000146465	0		0		0			7.32533	-0.000142798	0		0		0			7.39944	0.000122929	0		0		0			7.4568	0.00057375	0		0		0			7.4568	-0.0149615	0
		7.46089	-0.00867275								7.46089	-0.000147588	0		0		0			7.32935	-0.000150992	0		0		0			7.4035	0.000125507	0		0		0			7.46089	0.00056947	0		0		0			7.4609	-0.0149799	0
		7.46499	-0.00873947								7.46499	-0.000148924	0		0		0			7.33337	-0.000158081	0		0		0			7.40757	0.000126376	0		0		0			7.46499	0.000566889	0		0		0			7.46499	-0.0150049	0
		7.46908	-0.00862515								7.46908	-0.000150916	0		0		0			7.33739	-0.000163881	0		0		0			7.41163	0.000123697	0		0		0			7.46908	0.000565842	0		0		0			7.46909	-0.015036	0
		7.47318	-0.00860174								7.47318	-0.000153974	0		0		0			7.34142	-0.000168175	0		0		0			7.41569	0.000116753	0		0		0			7.47318	0.000565103	0		0		0			7.47318	-0.0150702	0
		7.47727	-0.00857833								7.47727	-0.000158473	0		0		0			7.34544	-0.000170506	0		0		0			7.41976	0.000106354	0		0		0			7.47727	0.000563086	0		0		0			7.47728	-0.0151027	0
		7.48137	-0.00813097								7.48137	-0.000164819	0		0		0			7.34946	-0.000170166	0		0		0			7.42382	9.44044e-05	0		0		0			7.48137	0.000558803	0		0		0			7.48137	-0.015128	0
		7.48546	-0.00798023								7.48546	-0.000173522	0		0		0			7.35348	-0.000166507	0		0		0			7.42788	8.29078e-05	0		0		0			7.48546	0.000552254	0		0		0			7.48547	-0.0151419	0
		7.48956	-0.00813032								7.48956	-0.000185169	0		0		0			7.35751	-0.00015942	0		0		0			7.43195	7.30129e-05	0		0		0			7.48956	0.000544084	0		0		0			7.48956	-0.015144	0
		7.49365	-0.00828041								7.49365	-0.000200203	0		0		0			7.36153	-0.000149758	0		0		0			7.43601	6.46897e-05	0		0		0			7.49365	0.000534827	0		0		0			7.49366	-0.0151376	0
		7.49775	-0.00808742								7.49775	-0.000218582	0		0		0			7.36555	-0.00013937	0		0		0			7.44007	5.71431e-05	0		0		0			7.49775	0.000524534	0		0		0			7.49775	-0.0151293	0
		7.50184	-0.00789442								7.50184	-0.000239419	0		0		0			7.36958	-0.000130542	0		0		0			7.44414	4.96047e-05	0		0		0			7.50184	0.000513074	0		0		0			7.50184	-0.0151269	0
		7.50594	-0.00769029								7.50594	-0.000260957	0		0		0			7.3736	-0.000125137	0		0		0			7.4482	4.19156e-05	0		0		0			7.50594	0.000500715	0		0		0			7.50594	-0.0151363	0
		7.51003	-0.00807878								7.51003	-0.000280894	0		0		0			7.37762	-0.000123798	0		0		0			7.45226	3.45276e-05	0		0		0			7.51003	0.000488338	0		0		0			7.51003	-0.0151596	0
		7.51413	-0.00846727								7.51413	-0.000296982	0		0		0			7.38164	-0.000125551	0		0		0			7.45633	2.79721e-05	0		0		0			7.51413	0.000476974	0		0		0			7.51413	-0.0151939	0
		7.51822	-0.00926766								7.51822	-0.000307533	0		0		0			7.38567	-0.000128066	0		0		0			7.46039	2.22836e-05	0		0		0			7.51822	0.000467104	0		0		0			7.51822	-0.0152326	0
		7.52232	-0.00992343								7.52232	-0.000311699	0		0		0			7.38969	-0.000128489	0		0		0			7.46445	1.68833e-05	0		0		0			7.52232	0.000458289	0		0		0			7.52232	-0.0152687	0
		7.52641	-0.0102385								7.52641	-0.000309481	0		0		0			7.39371	-0.000124505	0		0		0			7.46852	1.10287e-05	0		0		0			7.52641	0.000449366	0		0		0			7.52641	-0.0152966	0
		7.53051	-0.011932								7.53051	-0.000301637	0		0		0			7.39773	-0.000115164	0		0		0			7.47258	4.43511e-06	0		0		0			7.53051	0.000439131	0		0		0			7.53051	-0.0153144	0
		7.5346	-0.0117055								7.5346	-0.000289518	0		0		0			7.40176	-0.000101093	0		0		0			7.47664	-2.49861e-06	0		0		0			7.5346	0.000427084	0		0		0			7.5346	-0.0153228	0
		7.5387	-0.00980844								7.5387	-0.000274833	0		0		0			7.40578	-8.40943e-05	0		0		0			7.48071	-9.03548e-06	0		0		0			7.5387	0.000413863	0		0		0			7.5387	-0.0153249	0
		7.54279	-0.00944471								7.54279	-0.000259374	0		0		0			7.4098	-6.63575e-05	0		0		0			7.48477	-1.47068e-05	0		0		0			7.54279	0.00040112	0		0		0			7.54279	-0.0153255	0
		7.54689	-0.00927383								7.54689	-0.000244734	0		0		0			7.41382	-4.97044e-05	0		0		0			7.48883	-1.97067e-05	0		0		0			7.54689	0.000390935	0		0		0			7.54689	-0.015331	0
		7.55098	-0.00910295								7.55098	-0.000232146	0		0		0			7.41785	-3.51644e-05	0		0		0			7.4929	-2.48308e-05	0		0		0			7.55098	0.000385154	0		0		0			7.55098	-0.0153485	0
		7.55508	-0.00813014								7.55508	-0.000222421	0		0		0			7.42187	-2.2831e-05	0		0		0			7.49696	-3.10383e-05	0		0		0			7.55508	0.000384961	0		0		0			7.55508	-0.0153834	0
		7.55917	-0.007768								7.55917	-0.000215931	0		0		0			7.42589	-1.21143e-05	0		0		0			7.50102	-3.89384e-05	0		0		0			7.55917	0.000390915	0		0		0			7.55917	-0.0154379	0
		7.56327	-0.00797291								7.56327	-0.000212559	0		0		0			7.42992	-2.02236e-06	0		0		0			7.50509	-4.84965e-05	0		0		0			7.56327	0.000402955	0		0		0			7.56327	-0.0155093	0
		7.56736	-0.00817783								7.56736	-0.000211628	0		0		0			7.43394	8.4622e-06	0		0		0			7.50915	-5.90673e-05	0		0		0			7.56736	0.000420356	0		0		0			7.56736	-0.0155915	0
		7.57146	-0.00869031								7.57146	-0.000211919	0		0		0			7.43796	1.99481e-05	0		0		0			7.51321	-6.96772e-05	0		0		0			7.57146	0.000441641	0		0		0			7.57146	-0.0156775	0
		7.57555	-0.00891622								7.57555	-0.000211859	0		0		0			7.44198	3.21974e-05	0		0		0			7.51728	-7.93098e-05	0		0		0			7.57555	0.000464671	0		0		0			7.57555	-0.0157615	0
		7.57964	-0.00857093								7.57965	-0.000209916	0		0		0			7.44601	4.38612e-05	0		0		0			7.52134	-8.70142e-05	0		0		0			7.57964	0.000486998	0		0		0			7.57965	-0.0158383	0
		7.58374	-0.00843719								7.58374	-0.000205082	0		0		0			7.45003	5.26167e-05	0		0		0			7.5254	-9.18818e-05	0		0		0			7.58374	0.000506399	0		0		0			7.58374	-0.0159036	0
		7.58783	-0.00900184								7.58784	-0.000197226	0		0		0			7.45405	5.59397e-05	0		0		0			7.52947	-9.30793e-05	0		0		0			7.58783	0.000521372	0		0		0			7.58784	-0.015953	0
		7.59193	-0.00956648								7.59193	-0.000187144	0		0		0			7.45807	5.22441e-05	0		0		0			7.53353	-9.00862e-05	0		0		0			7.59193	0.00053139	0		0		0			7.59193	-0.0159829	0
		7.59602	-0.00986044								7.59603	-0.00017617	0		0		0			7.4621	4.20296e-05	0		0		0			7.53759	-8.30925e-05	0		0		0			7.59602	0.000536858	0		0		0			7.59603	-0.0159919	0
		7.60012	-0.00985942								7.60012	-0.000165484	0		0		0			7.46612	2.82847e-05	0		0		0			7.54166	-7.32769e-05	0		0		0			7.60012	0.000538828	0		0		0			7.60012	-0.0159817	0
		7.60421	-0.00985841								7.60422	-0.000155462	0		0		0			7.47014	1.5783e-05	0		0		0			7.54572	-6.26999e-05	0		0		0			7.60421	0.000538566	0		0		0			7.60422	-0.0159571	0
		7.60831	-0.00881783								7.60831	-0.000145407	0		0		0			7.47417	9.40301e-06	0		0		0			7.54978	-5.37912e-05	0		0		0			7.60831	0.000537135	0		0		0			7.60831	-0.0159252	0
		7.6124	-0.00834284								7.6124	-0.00013389	0		0		0			7.47819	1.23102e-05	0		0		0			7.55385	-4.85801e-05	0		0		0			7.6124	0.000535178	0		0		0			7.61241	-0.0158944	0
		7.6165	-0.00807599								7.6165	-0.000119583	0		0		0			7.48221	2.49876e-05	0		0		0			7.55791	-4.79566e-05	0		0		0			7.6165	0.000532894	0		0		0			7.6165	-0.015873	0
		7.62059	-0.00798148								7.62059	-0.000102094	0		0		0			7.48623	4.5504e-05	0		0		0			7.56197	-5.13551e-05	0		0		0			7.62059	0.000530217	0		0		0			7.6206	-0.0158676	0
		7.62469	-0.00800173								7.62469	-8.23847e-05	0		0		0			7.49026	7.06928e-05	0		0		0			7.56604	-5.70165e-05	0		0		0			7.62469	0.000527039	0		0		0			7.62469	-0.0158816	0
		7.62878	-0.00802199								7.62878	-6.25234e-05	0		0		0			7.49428	9.74661e-05	0		0		0			7.5701	-6.27583e-05	0		0		0			7.62878	0.000523409	0		0		0			7.62879	-0.0159135	0
		7.63288	-0.008337								7.63288	-4.50143e-05	0		0		0			7.4983	0.000123679	0		0		0			7.57416	-6.69145e-05	0		0		0			7.63288	0.000519551	0		0		0			7.63288	-0.0159581	0
		7.63697	-0.00833639								7.63697	-3.19871e-05	0		0		0			7.50232	0.000148304	0		0		0			7.57823	-6.90176e-05	0		0		0			7.63697	0.000515902	0		0		0			7.63698	-0.0160092	0
		7.64107	-0.0083579								7.64107	-2.46093e-05	0		0		0			7.50635	0.000171163	0		0		0			7.58229	-6.99335e-05	0		0		0			7.64107	0.000513042	0		0		0			7.64107	-0.0160627	0
		7.64516	-0.0083794								7.64516	-2.28954e-05	0		0		0			7.51037	0.000192527	0		0		0			7.58636	-7.14187e-05	0		0		0			7.64516	0.000511629	0		0		0			7.64517	-0.0161186	0
		7.64926	-0.00923735								7.64926	-2.58706e-05	0		0		0			7.51439	0.000212832	0		0		0			7.59042	-7.53155e-05	0		0		0			7.64926	0.000512313	0		0		0			7.64926	-0.0161808	0
		7.65335	-0.00937186								7.65335	-3.19792e-05	0		0		0			7.51841	0.000232583	0		0		0			7.59448	-8.2712e-05	0		0		0			7.65335	0.000515663	0		0		0			7.65336	-0.0162536	0
		7.65745	-0.00890764								7.65745	-3.95631e-05	0		0		0			7.52244	0.000252367	0		0		0			7.59855	-9.34155e-05	0		0		0			7.65745	0.000522072	0		0		0			7.65745	-0.0163368	0
		7.66154	-0.00882158								7.66154	-4.72617e-05	0		0		0			7.52646	0.000272839	0		0		0			7.60261	-0.000105925	0		0		0			7.66154	0.000531588	0		0		0			7.66155	-0.0164228	0
		7.66564	-0.00873552								7.66564	-5.42645e-05	0		0		0			7.53048	0.000294549	0		0		0			7.60667	-0.000117914	0		0		0			7.66564	0.000543778	0		0		0			7.66564	-0.0164978	0
		7.66973	-0.00839636								7.66973	-6.039e-05	0		0		0			7.53451	0.000317648	0		0		0			7.61074	-0.000127043	0		0		0			7.66973	0.000557795	0		0		0			7.66974	-0.0165477	0
		7.67383	-0.00830503								7.67383	-6.59153e-05	0		0		0			7.53853	0.000341637	0		0		0			7.6148	-0.000131837	0		0		0			7.67383	0.000572624	0		0		0			7.67383	-0.0165636	0
		7.67792	-0.00838831								7.67792	-7.12356e-05	0		0		0			7.54255	0.000365343	0		0		0			7.61886	-0.000132223	0		0		0			7.67792	0.000587322	0		0		0			7.67793	-0.0165443	0
		7.68202	-0.00847159								7.68202	-7.64979e-05	0		0		0			7.54657	0.000387134	0		0		0			7.62293	-0.000129514	0		0		0			7.68202	0.000601019	0		0		0			7.68202	-0.0164947	0
		7.68611	-0.00877477								7.68611	-8.1407e-05	0		0		0			7.5506	0.000405285	0		0		0			7.62699	-0.000125854	0		0		0			7.68611	0.000612754	0		0		0			7.68612	-0.0164219	0
		7.69021	-0.0103118								7.69021	-8.54092e-05	0		0		0			7.55462	0.000418283	0		0		0			7.63105	-0.000123411	0		0		0			7.69021	0.00062139	0		0		0			7.69021	-0.016332	0
		7.6943	-0.01039								7.6943	-8.81464e-05	0		0		0			7.55864	0.000425014	0		0		0			7.63512	-0.0001237	0		0		0			7.6943	0.000625838	0		0		0			7.6943	-0.0162301	0
		7.6984	-0.0104682								7.6984	-8.97531e-05	0		0		0			7.56266	0.000424922	0		0		0			7.63918	-0.000127235	0		0		0			7.6984	0.000625506	0		0		0			7.6984	-0.0161207	0
		7.70249	-0.010569								7.70249	-9.07507e-05	0		0		0			7.56669	0.000418232	0		0		0			7.64324	-0.000133586	0		0		0			7.70249	0.000620663	0		0		0			7.70249	-0.0160084	0
		7.70659	-0.0106697								7.70659	-9.16201e-05	0		0		0			7.57071	0.000406142	0		0		0			7.64731	-0.00014176	0		0		0			7.70659	0.000612416	0		0		0			7.70659	-0.0158988	0
		7.71068	-0.00999132								7.71068	-9.24297e-05	0		0		0			7.57473	0.000390872	0		0		0			7.65137	-0.000150657	0		0		0			7.71068	0.000602202	0		0		0			7.71068	-0.0157985	0
		7.71478	-0.0101116								7.71478	-9.28463e-05	0		0		0			7.57876	0.000375322	0		0		0			7.65543	-0.000159451	0		0		0			7.71478	0.000591221	0		0		0			7.71478	-0.0157138	0
		7.71887	-0.0102318								7.71887	-9.2504e-05	0		0		0			7.58278	0.000362398	0		0		0			7.6595	-0.000167733	0		0		0			7.71887	0.000579982	0		0		0			7.71887	-0.015649	0
		7.72297	-0.0105077								7.72297	-9.14415e-05	0		0		0			7.5868	0.000354242	0		0		0			7.66356	-0.000175455	0		0		0			7.72297	0.000568392	0		0		0			7.72297	-0.0156053	0
		7.72706	-0.0106197								7.72706	-9.02582e-05	0		0		0			7.59082	0.000351666	0		0		0			7.66762	-0.000182759	0		0		0			7.72706	0.000556217	0		0		0			7.72706	-0.0155798	0
		7.73116	-0.0106414								7.73116	-8.9893e-05	0		0		0			7.59485	0.000354015	0		0		0			7.67169	-0.000189825	0		0		0			7.73116	0.000543587	0		0		0			7.73116	-0.015568	0
		7.73525	-0.0103239								7.73525	-9.11978e-05	0		0		0			7.59887	0.000359448	0		0		0			7.67575	-0.00019684	0		0		0			7.73525	0.000531251	0		0		0			7.73525	-0.0155664	0
		7.73935	-0.0102748								7.73935	-9.45492e-05	0		0		0			7.60289	0.000365492	0		0		0			7.67981	-0.000203948	0		0		0			7.73935	0.000520421	0		0		0			7.73935	-0.0155742	0
		7.74344	-0.0102864								7.74344	-9.96892e-05	0		0		0			7.60691	0.000369681	0		0		0			7.68388	-0.000211096	0		0		0			7.74344	0.000512396	0		0		0			7.74344	-0.0155927	0
		7.74754	-0.0102981								7.74754	-0.00010584	0		0		0			7.61094	0.000370096	0		0		0			7.68794	-0.00021785	0		0		0			7.74754	0.000508037	0		0		0			7.74754	-0.0156227	0
		7.75163	-0.0102152								7.75163	-0.000111991	0		0		0			7.61496	0.000365596	0		0		0			7.692	-0.000223386	0		0		0			7.75163	0.000507352	0		0		0			7.75163	-0.0156627	0
		7.75573	-0.0102212								7.75573	-0.000117217	0		0		0			7.61898	0.000355867	0		0		0			7.69607	-0.000226815	0		0		0			7.75573	0.000509435	0		0		0			7.75573	-0.0157074	0
		7.75982	-0.0102272								7.75982	-0.000120896	0		0		0			7.623	0.000341405	0		0		0			7.70013	-0.000227609	0		0		0			7.75982	0.000512832	0		0		0			7.75982	-0.0157489	0
		7.76391	-0.0102151								7.76392	-0.000122807	0		0		0			7.62703	0.000323572	0		0		0			7.70419	-0.00022588	0		0		0			7.76391	0.000516254	0		0		0			7.76392	-0.0157791	0
		7.76801	-0.010203								7.76801	-0.000123089	0		0		0			7.63105	0.000304608	0		0		0			7.70826	-0.000222259	0		0		0			7.76801	0.000519114	0		0		0			7.76801	-0.015792	0
		7.7721	-0.00975055								7.77211	-0.00012214	0		0		0			7.63507	0.000287363	0		0		0			7.71232	-0.000217518	0		0		0			7.7721	0.000521701	0		0		0			7.77211	-0.0157854	0
		7.7762	-0.00995261								7.7762	-0.000120404	0		0		0			7.6391	0.00027452	0		0		0			7.71638	-0.000212213	0		0		0			7.7762	0.000524883	0		0		0			7.7762	-0.0157615	0
		7.78029	-0.0101547								7.7803	-0.000118222	0		0		0			7.64312	0.000267601	0		0		0			7.72045	-0.000206562	0		0		0			7.78029	0.00052956	0		0		0			7.7803	-0.0157263	0
		7.78439	-0.0105829								7.78439	-0.000115776	0		0		0			7.64714	0.000266341	0		0		0			7.72451	-0.000200574	0		0		0			7.78439	0.000536102	0		0		0			7.78439	-0.0156877	0
		7.78848	-0.0108081								7.78849	-0.000113132	0		0		0			7.65116	0.000268864	0		0		0			7.72857	-0.000194273	0		0		0			7.78848	0.000543957	0		0		0			7.78849	-0.0156541	0
		7.79258	-0.00967856								7.79258	-0.000110324	0		0		0			7.65519	0.000272596	0		0		0			7.73264	-0.00018786	0		0		0			7.79258	0.000551555	0		0		0			7.79258	-0.0156322	0
		7.79667	-0.00861446								7.79668	-0.000107379	0		0		0			7.65921	0.000275271	0		0		0			7.7367	-0.000181675	0		0		0			7.79667	0.000556559	0		0		0			7.79668	-0.015625	0
		7.80077	-0.00791366								7.80077	-0.000104295	0		0		0			7.66323	0.000275517	0		0		0			7.74076	-0.000175974	0		0		0			7.80077	0.000556543	0		0		0			7.80077	-0.0156305	0
		7.80486	-0.00775954								7.80486	-0.000101003	0		0		0			7.66725	0.000273022	0		0		0			7.74483	-0.000170687	0		0		0			7.80486	0.00054983	0		0		0			7.80487	-0.0156416	0
		7.80896	-0.00781166								7.80896	-9.73668e-05	0		0		0			7.67128	0.000268268	0		0		0			7.74889	-0.000165407	0		0		0			7.80896	0.000536196	0		0		0			7.80896	-0.0156485	0
		7.81305	-0.00786379								7.81305	-9.32472e-05	0		0		0			7.6753	0.000262277	0		0		0			7.75295	-0.000159699	0		0		0			7.81305	0.00051699	0		0		0			7.81306	-0.0156434	0
		7.81715	-0.00838309								7.81715	-8.8599e-05	0		0		0			7.67932	0.000256394	0		0		0			7.75702	-0.000153394	0		0		0			7.81715	0.000494668	0		0		0			7.81715	-0.0156243	0
		7.82124	-0.00958054								7.82124	-8.35445e-05	0		0		0			7.68335	0.000252048	0		0		0			7.76108	-0.000146651	0		0		0			7.82124	0.000472029	0		0		0			7.82125	-0.0155959	0
		7.82534	-0.0106404								7.82534	-7.83901e-05	0		0		0			7.68737	0.000250446	0		0		0			7.76514	-0.000139674	0		0		0			7.82534	0.000451576	0		0		0			7.82534	-0.0155673	0
		7.82943	-0.0105663								7.82943	-7.35699e-05	0		0		0			7.69139	0.000252266	0		0		0			7.76921	-0.000132437	0		0		0			7.82943	0.000435125	0		0		0			7.82944	-0.0155468	0
		7.83353	-0.0106699								7.83353	-6.95027e-05	0		0		0			7.69541	0.000257516	0		0		0			7.77327	-0.000124713	0		0		0			7.83353	0.000423564	0		0		0			7.83353	-0.015538	0
		7.83762	-0.0107736								7.83762	-6.64085e-05	0		0		0			7.69944	0.00026559	0		0		0			7.77733	-0.00011649	0		0		0			7.83762	0.000416712	0		0		0			7.83763	-0.015537	0
		7.84172	-0.0105467								7.84172	-6.4116e-05	0		0		0			7.70346	0.00027545	0		0		0			7.7814	-0.000108486	0		0		0			7.84172	0.00041339	0		0		0			7.84172	-0.0155347	0
		7.84581	-0.00980086								7.84581	-6.2069e-05	0		0		0			7.70748	0.000285792	0		0		0			7.78546	-0.000102201	0		0		0			7.84581	0.000411842	0		0		0			7.84582	-0.015521	0
		7.84991	-0.00964099								7.84991	-5.95695e-05	0		0		0			7.7115	0.000295171	0		0		0			7.78952	-9.94177e-05	0		0		0			7.84991	0.000410389	0		0		0			7.84991	-0.0154901	0
		7.854	-0.00907577								7.854	-5.61941e-05	0		0		0			7.71553	0.000302206	0		0		0			7.79359	-0.000101346	0		0		0			7.854	0.000408018	0		0		0			7.85401	-0.0154422	0
		7.8581	-0.00868455								7.8581	-5.21599e-05	0		0		0			7.71955	0.000305872	0		0		0			7.79765	-0.000108122	0		0		0			7.8581	0.000404474	0		0		0			7.8581	-0.0153825	0
		7.86219	-0.00857291								7.86219	-4.83981e-05	0		0		0			7.72357	0.000305838	0		0		0			7.80171	-0.000118772	0		0		0			7.86219	0.000399796	0		0		0			7.8622	-0.0153183	0
		7.86629	-0.00857335								7.86629	-4.6272e-05	0		0		0			7.72759	0.000302657	0		0		0			7.80578	-0.000131624	0		0		0			7.86629	0.000393786	0		0		0			7.86629	-0.0152561	0
		7.87038	-0.00857378								7.87038	-4.70772e-05	0		0		0			7.73162	0.000297657	0		0		0			7.80984	-0.000144797	0		0		0			7.87038	0.000385747	0		0		0			7.87039	-0.0152009	0
		7.87448	-0.00877601								7.87448	-5.15477e-05	0		0		0			7.73564	0.000292482	0		0		0			7.81391	-0.000156457	0		0		0			7.87448	0.000374677	0		0		0			7.87448	-0.0151561	0
		7.87857	-0.00905144								7.87857	-5.95928e-05	0		0		0			7.73966	0.000288446	0		0		0			7.81797	-0.000164982	0		0		0			7.87857	0.000359812	0		0		0			7.87858	-0.0151237	0
		7.88267	-0.00932687								7.88267	-7.03668e-05	0		0		0			7.74369	0.000285999	0		0		0			7.82203	-0.000169141	0		0		0			7.88267	0.00034101	0		0		0			7.88267	-0.0151044	0
		7.88676	-0.010082								7.88676	-8.25994e-05	0		0		0			7.74771	0.000284594	0		0		0			7.8261	-0.000168404	0		0		0			7.88676	0.000318932	0		0		0			7.88676	-0.0150977	0
		7.89086	-0.0109641								7.89086	-9.5005e-05	0		0		0			7.75173	0.00028307	0		0		0			7.83016	-0.000163233	0		0		0			7.89086	0.000294955	0		0		0			7.89086	-0.0151017	0
		7.89495	-0.0106018								7.89495	-0.000106579	0		0		0			7.75575	0.000280378	0		0		0			7.83422	-0.000155077	0		0		0			7.89495	0.000271008	0		0		0			7.89495	-0.0151134	0
		7.89905	-0.010488								7.89905	-0.000116705	0		0		0			7.75978	0.000276269	0		0		0			7.83829	-0.000145991	0		0		0			7.89905	0.000249323	0		0		0			7.89905	-0.0151294	0
		7.90314	-0.0103513								7.90314	-0.000125114	0		0		0			7.7638	0.000271483	0		0		0			7.84235	-0.000137964	0		0		0			7.90314	0.000231991	0		0		0			7.90314	-0.0151476	0
		7.90724	-0.0102715								7.90724	-0.000131814	0		0		0			7.76782	0.000267308	0		0		0			7.84641	-0.000132306	0		0		0			7.90724	0.000220339	0		0		0			7.90724	-0.0151666	0
		7.91133	-0.010536								7.91133	-0.000136975	0		0		0			7.77184	0.000264784	0		0		0			7.85048	-0.000129264	0		0		0			7.91133	0.000214367	0		0		0			7.91133	-0.0151867	0
		7.91543	-0.0108005								7.91543	-0.000140874	0		0		0			7.77587	0.000264189	0		0		0			7.85454	-0.000128115	0		0		0			7.91543	0.000212597	0		0		0			7.91543	-0.0152085	0
		7.91952	-0.0113186								7.91952	-0.000143879	0		0		0			7.77989	0.000265093	0		0		0			7.8586	-0.000127583	0		0		0			7.91952	0.000212537	0		0		0			7.91952	-0.0152326	0
		7.92362	-0.00903609								7.92362	-0.000146433	0		0		0			7.78391	0.000266812	0		0		0			7.86267	-0.000126449	0		0		0			7.92362	0.000211625	0		0		0			7.92362	-0.0152578	0
		7.92771	-0.00881737								7.92771	-0.000149009	0		0		0			7.78794	0.000268852	0		0		0			7.86673	-0.000124086	0		0		0			7.92771	0.000208225	0		0		0			7.92771	-0.0152813	0
		7.93181	-0.00872166								7.93181	-0.00015198	0		0		0			7.79196	0.000271074	0		0		0			7.87079	-0.000120654	0		0		0			7.93181	0.000202094	0		0		0			7.93181	-0.0152992	0
		7.9359	-0.00956491								7.9359	-0.000155472	0		0		0			7.79598	0.00027357	0		0		0			7.87486	-0.000116932	0		0		0			7.9359	0.000194237	0		0		0			7.9359	-0.0153083	0
		7.94	-0.0104081								7.94	-0.00015925	0		0		0			7.8	0.000276424	0		0		0			7.87892	-0.00011387	0		0		0			7.94	0.000186076	0		0		0			7.94	-0.0153077	0
		7.94409	-0.0109062								7.94409	-0.000162665	0		0		0			7.80403	0.000279499	0		0		0			7.88298	-0.000112135	0		0		0			7.94409	0.000178699	0		0		0			7.94409	-0.0152989	0
		7.94819	-0.0106339								7.94819	-0.000164646	0		0		0			7.80805	0.000282292	0		0		0			7.88705	-0.000111862	0		0		0			7.94819	0.000172523	0		0		0			7.94819	-0.0152859	0
		7.95228	-0.0103616								7.95228	-0.000163819	0		0		0			7.81207	0.000283872	0		0		0			7.89111	-0.000112629	0		0		0			7.95228	0.000167428	0		0		0			7.95228	-0.0152739	0
		7.95637	-0.0102706								7.95638	-0.00015881	0		0		0			7.81609	0.000283003	0		0		0			7.89517	-0.000113578	0		0		0			7.95637	0.000163041	0		0		0			7.95638	-0.015268	0
		7.96047	-0.0101934								7.96047	-0.000148738	0		0		0			7.82012	0.000278578	0		0		0			7.89924	-0.000113524	0		0		0			7.96047	0.000158925	0		0		0			7.96047	-0.015272	0
		7.96456	-0.0101627								7.96457	-0.00013363	0		0		0			7.82414	0.000270277	0		0		0			7.9033	-0.000111145	0		0		0			7.96456	0.000154638	0		0		0			7.96457	-0.0152873	0
		7.96866	-0.0101321								7.96866	-0.000114583	0		0		0			7.82816	0.000259115	0		0		0			7.90736	-0.00010534	0		0		0			7.96866	0.000149725	0		0		0			7.96866	-0.0153123	0
		7.97275	-0.0101621								7.97276	-9.35398e-05	0		0		0			7.83218	0.00024743	0		0		0			7.91143	-9.57217e-05	0		0		0			7.97275	0.000143754	0		0		0			7.97276	-0.0153436	0
		7.97685	-0.0101921								7.97685	-7.28194e-05	0		0		0			7.83621	0.000238076	0		0		0			7.91549	-8.29812e-05	0		0		0			7.97685	0.000136425	0		0		0			7.97685	-0.0153773	0
		7.98094	-0.010287								7.98095	-5.46835e-05	0		0		0			7.84023	0.000233275	0		0		0			7.91955	-6.88506e-05	0		0		0			7.98094	0.000127662	0		0		0			7.98095	-0.0154099	0
		7.98504	-0.0100831								7.98504	-4.09502e-05	0		0		0			7.84425	0.000233828	0		0		0			7.92362	-5.55588e-05	0		0		0			7.98504	0.000117678	0		0		0			7.98504	-0.0154384	0
		7.98913	-0.00999157								7.98914	-3.26739e-05	0		0		0			7.84828	0.000239114	0		0		0			7.92768	-4.50395e-05	0		0		0			7.98913	0.000106889	0		0		0			7.98914	-0.0154597	0
		7.99323	-0.00995663								7.99323	-2.99532e-05	0		0		0			7.8523	0.000247731	0		0		0			7.93174	-3.82549e-05	0		0		0			7.99323	9.57687e-05	0		0		0			7.99323	-0.0154703	0
		7.99732	-0.00992168								7.99732	-3.19764e-05	0		0		0			7.85632	0.000258297	0		0		0			7.93581	-3.49738e-05	0		0		0			7.99732	8.47755e-05	0		0		0			7.99733	-0.0154678	0
		8.00142	-0.00976534								8.00142	-3.73547e-05	0		0		0			7.86034	0.00026993	0		0		0			7.93987	-3.40892e-05	0		0		0			8.00142	7.43635e-05	0		0		0			8.00142	-0.0154523	0
		8.00551	-0.00975167								8.00551	-4.46145e-05	0		0		0			7.86437	0.000282239	0		0		0			7.94393	-3.43169e-05	0		0		0			8.00551	6.50745e-05	0		0		0			8.00552	-0.0154265	0
		8.00961	-0.00995877								8.00961	-5.26319e-05	0		0		0			7.86839	0.000295107	0		0		0			7.948	-3.49156e-05	0		0		0			8.00961	5.75826e-05	0		0		0			8.00961	-0.0153952	0
		8.0137	-0.0101659								8.0137	-6.07918e-05	0		0		0			7.87241	0.000308416	0		0		0			7.95206	-3.60233e-05	0		0		0			8.0137	5.25538e-05	0		0		0			8.01371	-0.0153643	0
		8.0178	-0.011182								8.0178	-6.88687e-05	0		0		0			7.87643	0.000321937	0		0		0			7.95612	-3.83853e-05	0		0		0			8.0178	5.03702e-05	0		0		0			8.0178	-0.01534	0
		8.02189	-0.0116559								8.02189	-7.67575e-05	0		0		0			7.88046	0.000335296	0		0		0			7.96019	-4.26686e-05	0		0		0			8.02189	5.08253e-05	0		0		0			8.0219	-0.0153277	0
		8.02599	-0.0112938								8.02599	-8.42582e-05	0		0		0			7.88448	0.000348005	0		0		0			7.96425	-4.88387e-05	0		0		0			8.02599	5.30819e-05	0		0		0			8.02599	-0.0153318	0
		8.03008	-0.011089								8.03008	-9.10491e-05	0		0		0			7.8885	0.00035953	0		0		0			7.96831	-5.59948e-05	0		0		0			8.03008	5.60377e-05	0		0		0			8.03009	-0.0153544	0
		8.03418	-0.0110202								8.03418	-9.67998e-05	0		0		0			7.89253	0.000369441	0		0		0			7.97238	-6.2719e-05	0		0		0			8.03418	5.89639e-05	0		0		0			8.03418	-0.015395	0
		8.03827	-0.0109514								8.03827	-0.0001014	0		0		0			7.89655	0.00037754	0		0		0			7.97644	-6.76145e-05	0		0		0			8.03827	6.1954e-05	0		0		0			8.03828	-0.0154505	0
		8.04237	-0.00954907								8.04237	-0.000105149	0		0		0			7.90057	0.000383905	0		0		0			7.9805	-6.96559e-05	0		0		0			8.04237	6.58454e-05	0		0		0			8.04237	-0.0155169	0
		8.04646	-0.00979895								8.04646	-0.000108735	0		0		0			7.90459	0.000388805	0		0		0			7.98457	-6.82194e-05	0		0		0			8.04646	7.16166e-05	0		0		0			8.04647	-0.0155904	0
		8.05056	-0.0100488								8.05056	-0.000113045	0		0		0			7.90862	0.000392523	0		0		0			7.98863	-6.29887e-05	0		0		0			8.05056	7.96823e-05	0		0		0			8.05056	-0.0156678	0
		8.05465	-0.0107643								8.05465	-0.000118803	0		0		0			7.91264	0.000395316	0		0		0			7.99269	-5.39948e-05	0		0		0			8.05465	8.95977e-05	0		0		0			8.05466	-0.015746	0
		8.05875	-0.0107078								8.05875	-0.000126217	0		0		0			7.91666	0.000397528	0		0		0			7.99676	-4.18022e-05	0		0		0			8.05875	0.000100261	0		0		0			8.05875	-0.0158212	0
		8.06284	-0.0106902								8.06284	-0.000134833	0		0		0			7.92068	0.000399751	0		0		0			8.00082	-2.75985e-05	0		0		0			8.06284	0.00011041	0		0		0			8.06285	-0.0158895	0
		8.06694	-0.0106726								8.06694	-0.00014368	0		0		0			7.92471	0.000402755	0		0		0			8.00488	-1.29328e-05	0		0		0			8.06694	0.000118966	0		0		0			8.06694	-0.0159475	0
		8.07103	-0.0103109								8.07103	-0.000151603	0		0		0			7.92873	0.000407156	0		0		0			8.00895	7.95659e-07	0		0		0			8.07103	0.000125216	0		0		0			8.07104	-0.0159929	0
		8.07513	-0.0101968								8.07513	-0.000157648	0		0		0			7.93275	0.000413092	0		0		0			8.01301	1.2771e-05	0		0		0			8.07513	0.000128806	0		0		0			8.07513	-0.016025	0
		8.07922	-0.0101958								8.07922	-0.000161294	0		0		0			7.93677	0.00042015	0		0		0			8.01707	2.28221e-05	0		0		0			8.07922	0.000129755	0		0		0			8.07922	-0.0160435	0
		8.08332	-0.010141								8.08332	-0.000162554	0		0		0			7.9408	0.000427613	0		0		0			8.02114	3.10559e-05	0		0		0			8.08332	0.000128442	0		0		0			8.08332	-0.016049	0
		8.08741	-0.0102119								8.08741	-0.000161946	0		0		0			7.94482	0.000434815	0		0		0			8.0252	3.73803e-05	0		0		0			8.08741	0.000125552	0		0		0			8.08741	-0.0160423	0
		8.09151	-0.0102829								8.09151	-0.000160227	0		0		0			7.94884	0.000441348	0		0		0			8.02926	4.13285e-05	0		0		0			8.09151	0.000122017	0		0		0			8.09151	-0.0160252	0
		8.0956	-0.0103046								8.0956	-0.000157996	0		0		0			7.95287	0.000447077	0		0		0			8.03333	4.23739e-05	0		0		0			8.0956	0.000118946	0		0		0			8.0956	-0.0160002	0
		8.0997	-0.0103263								8.0997	-0.000155426	0		0		0			7.95689	0.000452013	0		0		0			8.03739	4.04636e-05	0		0		0			8.0997	0.000117465	0		0		0			8.0997	-0.0159711	0
		8.10379	-0.0104383								8.10379	-0.000152296	0		0		0			7.96091	0.000456194	0		0		0			8.04146	3.62825e-05	0		0		0			8.10379	0.000118378	0		0		0			8.10379	-0.0159422	0
		8.10789	-0.0102795								8.10789	-0.000148298	0		0		0			7.96493	0.000459667	0		0		0			8.04552	3.09799e-05	0		0		0			8.10789	0.000121865	0		0		0			8.10789	-0.0159173	0
		8.11198	-0.010267								8.11198	-0.000143386	0		0		0			7.96896	0.000462559	0		0		0			8.04958	2.55087e-05	0		0		0			8.11198	0.000127468	0		0		0			8.11198	-0.0158981	0
		8.11608	-0.0102546								8.11608	-0.00013782	0		0		0			7.97298	0.000465156	0		0		0			8.05365	2.00555e-05	0		0		0			8.11608	0.000134552	0		0		0			8.11608	-0.0158836	0
		8.12017	-0.00948612								8.12017	-0.000131886	0		0		0			7.977	0.000467879	0		0		0			8.05771	1.39886e-05	0		0		0			8.12017	0.000142837	0		0		0			8.12017	-0.0158697	0
		8.12427	-0.00941652								8.12427	-0.000125495	0		0		0			7.98102	0.00047111	0		0		0			8.06177	6.34496e-06	0		0		0			8.12427	0.000152593	0		0		0			8.12427	-0.0158517	0
		8.12836	-0.00950025								8.12836	-0.000118012	0		0		0			7.98505	0.000474912	0		0		0			8.06584	-3.46264e-06	0		0		0			8.12836	0.000164296	0		0		0			8.12836	-0.0158263	0
		8.13246	-0.00958399								8.13246	-0.000108533	0		0		0			7.98907	0.000478838	0		0		0			8.0699	-1.51229e-05	0		0		0			8.13246	0.000178121	0		0		0			8.13246	-0.015794	0
		8.13655	-0.00975255								8.13655	-9.65252e-05	0		0		0			7.99309	0.000482048	0		0		0			8.07396	-2.74015e-05	0		0		0			8.13655	0.000193656	0		0		0			8.13655	-0.0157587	0
		8.14064	-0.0105867								8.14065	-8.24232e-05	0		0		0			7.99712	0.000483709	0		0		0			8.07803	-3.85803e-05	0		0		0			8.14064	0.000210028	0		0		0			8.14065	-0.0157265	0
		8.14474	-0.0105416								8.14474	-6.78003e-05	0		0		0			8.00114	0.000483385	0		0		0			8.08209	-4.70747e-05	0		0		0			8.14474	0.000226156	0		0		0			8.14474	-0.0157035	0
		8.14883	-0.00979473								8.14884	-5.49385e-05	0		0		0			8.00516	0.000481164	0		0		0			8.08615	-5.1847e-05	0		0		0			8.14883	0.000240997	0		0		0			8.14884	-0.0156943	0
		8.15293	-0.00970345								8.15293	-4.60346e-05	0		0		0			8.00918	0.000477474	0		0		0			8.09022	-5.23911e-05	0		0		0			8.15293	0.00025368	0		0		0			8.15293	-0.0157006	0
		8.15702	-0.00922784								8.15703	-4.24087e-05	0		0		0			8.01321	0.000472785	0		0		0			8.09428	-4.84181e-05	0		0		0			8.15702	0.000263543	0		0		0			8.15703	-0.0157216	0
		8.16112	-0.00836916								8.16112	-4.41018e-05	0		0		0			8.01723	0.000467478	0		0		0			8.09834	-3.96297e-05	0		0		0			8.16112	0.000270176	0		0		0			8.16112	-0.015754	0
		8.16521	-0.00833366								8.16522	-4.99807e-05	0		0		0			8.02125	0.000461921	0		0		0			8.10241	-2.58436e-05	0		0		0			8.16521	0.00027349	0		0		0			8.16522	-0.0157939	0
		8.16931	-0.00829815								8.16931	-5.83107e-05	0		0		0			8.02527	0.000456596	0		0		0			8.10647	-7.37598e-06	0		0		0			8.16931	0.000273759	0		0		0			8.16931	-0.0158375	0
		8.1734	-0.00833078								8.17341	-6.7469e-05	0		0		0			8.0293	0.000452111	0		0		0			8.11053	1.46436e-05	0		0		0			8.1734	0.00027153	0		0		0			8.17341	-0.015881	0
		8.1775	-0.00836342								8.1775	-7.64477e-05	0		0		0			8.03332	0.000449028	0		0		0			8.1146	3.82851e-05	0		0		0			8.1775	0.000267424	0		0		0			8.1775	-0.0159192	0
[truncated: 5,327 more rows]
[truncated: 141 more columns]

## Sheet: Supplementary Fig. 1
		tFcμ WT
Supplementrary Fig.1 panel c		Volume (ml)	UV absorbance
		-35.3789	0.355494
size exclusion chromatography		-35.3773	3.70269
		-35.3758	3.9633
		-35.3742	4.16027
		-35.3726	4.3289
		-35.3711	4.47705
		-35.3695	4.63129
		-35.368	4.711
		-35.3664	4.7089
		-35.3648	4.7072
		-35.3633	4.70678
		-35.3617	4.70659
		-35.3602	4.70545
		-35.3586	4.70517
		-35.3571	4.70522
		-35.3555	4.70495
		-35.3539	4.70488
		-35.3524	4.70433
		-35.3508	4.70326
		-35.3493	4.70212
		-35.3477	4.70128
		-35.3461	4.70004
		-35.3446	4.69994
		-35.343	1.97209
		-35.3415	0.0003
		-35.3399	-0.000594
		-35.3384	-0.001866
		-35.3368	-0.001887
		-35.3352	-0.001068
		-35.3337	-0.001419
		-35.3321	-0.001889
		-35.3306	-0.00274
		-35.329	-0.004758
		-35.3274	-0.008706
		-35.3259	-0.014442
		-35.3243	-0.020382
		-35.3228	-0.025911
		-35.3212	-0.030731
		-35.3196	-0.036052
		-35.3181	-0.042026
		-35.3165	-0.04856
		-35.315	-0.055881
		-35.3134	-0.063999
		-35.3119	-0.073168
		-35.3103	-0.083831
		-35.3087	-0.094995
		-35.3072	-0.106491
		-35.3056	-0.118095
		-35.3041	-0.130661
		-35.3025	-0.142325
		-35.3009	-0.151526
		-35.2994	-0.158659
		-35.2978	-0.165094
		-35.2963	-0.171062
		-35.2947	-0.176612
		-35.2932	-0.18261
		-35.2916	-0.188633
		-35.29	-0.193896
		-35.2885	-0.199546
		-35.2869	-0.205919
		-35.2854	-0.211585
		-35.2838	-0.218727
		-35.2822	-0.226663
		-35.2807	-0.232983
		-35.2791	-0.240798
		-35.2776	-0.250212
		-35.276	-0.262263
		-35.2744	-0.276512
		-35.2729	-0.291726
		-35.2713	-0.308744
		-35.2698	-0.326848
		-35.2682	-0.345174
		-35.2667	-0.363918
		-35.2651	-0.383798
		-35.2635	-0.404737
		-35.262	-0.425275
		-35.2604	-0.447673
		-35.2589	-0.47196
		-35.2573	-0.496511
		-35.2557	-0.52019
		-35.2542	-0.543912
		-35.2526	-0.569143
		-35.2511	-0.593346
		-35.2495	-0.618064
		-35.248	-0.643972
		-35.2464	-0.669098
		-35.2448	-0.693027
		-35.2433	-0.71638
		-35.2417	-0.739288
		-35.2402	-0.762473
		-35.2386	-0.786618
		-35.237	-0.811648
		-35.2355	-0.836771
		-35.2339	-0.861428
		-35.2324	-0.886683
		-35.2308	-0.911916
		-35.2292	-0.935632
		-35.2277	-0.958302
		-35.2261	-0.980296
		-35.2246	-1.0018
		-35.223	-1.0226
		-35.2215	-1.04189
		-35.2199	-1.06066
		-35.2183	-1.08019
		-35.2168	-1.09898
		-35.2152	-1.11522
		-35.2137	-1.12986
		-35.2121	-1.14358
		-35.2105	-1.15651
		-35.209	-1.16639
		-35.2074	-1.17396
		-35.2059	-1.17638
		-35.2043	-1.17392
		-35.2028	-1.16743
		-35.2012	-1.15651
		-35.1996	-1.14171
		-35.1981	-1.12455
		-35.1965	-1.10466
		-35.195	-1.08062
		-35.1934	-1.05247
		-35.1918	-1.02022
		-35.1903	-0.984063
		-35.1887	-0.943897
		-35.1872	-0.899328
		-35.1856	-0.851977
		-35.184	-0.8014
		-35.1825	-0.747805
		-35.1809	-0.689993
		-35.1794	-0.628855
		-35.1778	-0.563205
		-35.1763	-0.494003
		-35.1747	-0.418856
		-35.1731	-0.339614
		-35.1716	-0.258312
		-35.17	-0.174859
		-35.1685	-0.090283
		-35.1669	-0.00416
		-35.1653	0.087307
		-35.1638	0.18216
		-35.1622	0.277511
		-35.1607	0.375316
		-35.1591	0.477985
		-35.1576	0.584081
		-35.156	0.693418
		-35.1544	0.804148
		-35.1529	0.918411
		-35.1513	1.03341
		-35.1498	1.14855
		-35.1482	1.25646
		-35.1466	1.36346
		-35.1451	1.47644
		-35.1435	1.59103
		-35.142	1.70494
		-35.1404	1.81698
		-35.1388	1.92797
		-35.1373	2.036
		-35.1357	2.14015
		-35.1342	2.24231
		-35.1326	2.33877
		-35.1311	2.43203
		-35.1295	2.52263
		-35.1279	2.61146
		-35.1264	2.69822
		-35.1248	2.78041
		-35.1233	2.85661
		-35.1217	2.92792
		-35.1201	2.99486
		-35.1186	3.05549
		-35.117	3.10907
		-35.1155	3.15816
		-35.1139	3.20517
		-35.1123	3.24874
		-35.1108	3.28736
		-35.1092	3.32484
		-35.1077	3.35979
		-35.1061	3.38958
		-35.1046	3.41418
		-35.103	3.43639
		-35.1014	3.45581
		-35.0999	3.47242
		-35.0983	3.48551
		-35.0968	3.49403
		-35.0952	3.49756
		-35.0936	3.49692
		-35.0921	3.49171
		-35.0905	3.47987
		-35.089	3.4657
		-35.0874	3.44727
		-35.0859	3.42406
		-35.0843	3.39982
		-35.0827	3.37061
		-35.0812	3.33819
		-35.0796	3.30293
		-35.0781	3.2648
		-35.0765	3.22288
		-35.0749	3.17614
		-35.0734	3.12597
		-35.0718	3.0734
		-35.0703	3.01743
		-35.0687	2.95896
		-35.0671	2.89985
		-35.0656	2.84029
		-35.064	2.78116
		-35.0625	2.72108
		-35.0609	2.6603
		-35.0594	2.60087
		-35.0578	2.54284
		-35.0562	2.48329
		-35.0547	2.42468
		-35.0531	2.37091
		-35.0516	2.31645
		-35.05	2.26242
		-35.0484	2.2095
		-35.0469	2.15644
		-35.0453	2.10378
		-35.0438	2.05155
		-35.0422	2.00193
		-35.0407	1.95526
		-35.0391	1.90837
		-35.0375	1.85913
		-35.036	1.81146
		-35.0344	1.76736
		-35.0329	1.72433
		-35.0313	1.68164
		-35.0297	1.63988
		-35.0282	1.60141
		-35.0266	1.56245
		-35.0251	1.52121
		-35.0235	1.4824
		-35.0219	1.44583
		-35.0204	1.40991
		-35.0188	1.37367
		-35.0173	1.33744
		-35.0157	1.30207
		-35.0142	1.26725
		-35.0126	1.2335
		-35.011	1.20185
		-35.0095	1.17107
		-35.0079	1.14094
		-35.0064	1.11131
		-35.0048	1.08344
		-35.0032	1.05859
		-35.0017	1.03471
		-35.0001	1.01113
		-34.9986	0.986784
		-34.997	0.96535
		-34.9955	0.944262
		-34.9939	0.923467
		-34.9923	0.90435
		-34.9908	0.884849
		-34.9892	0.867484
		-34.9877	0.851667
		-34.9861	0.836082
		-34.9845	0.82125
		-34.983	0.806593
		-34.9814	0.791534
		-34.9799	0.776533
		-34.9783	0.761172
		-34.9767	0.745236
		-34.9752	0.730536
		-34.9736	0.716725
		-34.9721	0.703254
		-34.9705	0.688153
		-34.969	0.67393
		-34.9674	0.660278
		-34.9658	0.645524
		-34.9643	0.631453
		-34.9627	0.617878
		-34.9612	0.604306
		-34.9596	0.59103
		-34.958	0.57677
		-34.9565	0.562632
		-34.9549	0.549656
		-34.9534	0.536048
		-34.9518	0.521995
		-34.9503	0.508681
		-34.9487	0.494715
		-34.9471	0.479805
		-34.9456	0.463997
		-34.944	0.449124
		-34.9425	0.435805
		-34.9409	0.421985
		-34.9393	0.407768
		-34.9378	0.393653
		-34.9362	0.380367
		-34.9347	0.368164
		-34.9331	0.355446
		-34.9315	0.342481
		-34.93	0.328311
		-34.9284	0.315014
		-34.9269	0.301785
		-34.9253	0.287745
		-34.9238	0.273648
		-34.9222	0.259427
		-34.9206	0.244567
		-34.9191	0.229884
		-34.9175	0.215879
		-34.916	0.201387
		-34.9144	0.186553
		-34.9128	0.171723
		-34.9113	0.157778
		-34.9097	0.143621
		-34.9082	0.128131
		-34.9066	0.112973
		-34.9051	0.097839
		-34.9035	0.082946
		-34.9019	0.067612
		-34.9004	0.05307
		-34.8988	0.038622
		-34.8973	0.023776
		-34.8957	0.009927
		-34.8941	-0.003809
		-34.8926	-0.018075
		-34.891	-0.032384
		-34.8895	-0.046783
		-34.8879	-0.061095
		-34.8864	-0.07542
		-34.8848	-0.089516
		-34.8832	-0.102961
		-34.8817	-0.116333
		-34.8801	-0.129078
		-34.8786	-0.143415
		-34.877	-0.156811
		-34.8754	-0.169236
		-34.8739	-0.181626
		-34.8723	-0.19443
		-34.8708	-0.206987
		-34.8692	-0.219972
		-34.8676	-0.232139
		-34.8661	-0.244752
		-34.8645	-0.25677
		-34.863	-0.269067
		-34.8614	-0.281124
		-34.8599	-0.292492
		-34.8583	-0.303671
		-34.8567	-0.31459
		-34.8552	-0.325952
		-34.8536	-0.337841
		-34.8521	-0.350274
		-34.8505	-0.361904
		-34.8489	-0.373245
		-34.8474	-0.384736
		-34.8458	-0.395549
		-34.8443	-0.406772
		-34.8427	-0.417763
		-34.8412	-0.428275
		-34.8396	-0.438389
		-34.838	-0.449026
		-34.8365	-0.45942
		-34.8349	-0.469447
		-34.8334	-0.478933
		-34.8318	-0.488363
		-34.8302	-0.498071
		-34.8287	-0.507433
		-34.8271	-0.516116
		-34.8256	-0.524679
		-34.824	-0.533724
		-34.8224	-0.543084
		-34.8209	-0.552682
		-34.8193	-0.562236
		-34.8178	-0.571412
		-34.8162	-0.579848
		-34.8147	-0.587557
		-34.8131	-0.596682
		-34.8115	-0.605977
		-34.81	-0.61385
		-34.8084	-0.622086
		-34.8069	-0.630055
		-34.8053	-0.637828
		-34.8037	-0.645311
		-34.8022	-0.653081
		-34.8006	-0.660688
		-34.7991	-0.668183
		-34.7975	-0.675463
		-34.796	-0.68237
		-34.7944	-0.689611
		-34.7928	-0.697064
		-34.7913	-0.704869
		-34.7897	-0.712209
		-34.7882	-0.719502
		-34.7866	-0.726796
		-34.785	-0.734112
		-34.7835	-0.740947
		-34.7819	-0.748711
		-34.7804	-0.755599
		-34.7788	-0.763097
		-34.7772	-0.770615
		-34.7757	-0.778469
		-34.7741	-0.785592
		-34.7726	-0.792332
		-34.771	-0.799318
		-34.7695	-0.806484
		-34.7679	-0.81379
		-34.7663	-0.820332
		-34.7648	-0.826876
		-34.7632	-0.833714
		-34.7617	-0.839948
		-34.7601	-0.845869
		-34.7585	-0.852119
		-34.757	-0.858388
		-34.7554	-0.864378
		-34.7539	-0.871233
		-34.7523	-0.877218
		-34.7508	-0.88378
		-34.7492	-0.88955
		-34.7476	-0.895217
		-34.7461	-0.901561
		-34.7445	-0.907573
		-34.743	-0.913322
		-34.7414	-0.918374
		-34.7398	-0.92333
		-34.7383	-0.928646
		-34.7367	-0.934507
		-34.7352	-0.940563
		-34.7336	-0.946346
		-34.732	-0.951789
		-34.7305	-0.956685
		-34.7289	-0.961782
		-34.7274	-0.967735
		-34.7258	-0.973138
		-34.7243	-0.978542
		-34.7227	-0.983591
		-34.7211	-0.989177
		-34.7196	-0.994495
		-34.718	-1.00002
		-34.7165	-1.00582
		-34.7149	-1.01179
		-34.7133	-1.01707
		-34.7118	-1.02276
		-34.7102	-1.02794
		-34.7087	-1.03347
		-34.7071	-1.03808
		-34.7056	-1.04293
		-34.704	-1.04801
		-34.7024	-1.05292
		-34.7009	-1.05783
		-34.6993	-1.06246
		-34.6978	-1.06714
		-34.6962	-1.07164
		-34.6946	-1.07557
		-34.6931	-1.07919
		-34.6915	-1.08272
		-34.69	-1.08757
		-34.6884	-1.09111
		-34.6868	-1.09469
		-34.6853	-1.09758
		-34.6837	-1.10167
		-34.6822	-1.10578
		-34.6806	-1.10989
		-34.6791	-1.1138
		-34.6775	-1.11777
		-34.6759	-1.1219
		-34.6744	-1.12619
		-34.6728	-1.13014
		-34.6713	-1.13392
		-34.6697	-1.13808
		-34.6681	-1.14213
		-34.6666	-1.14613
		-34.665	-1.15051
		-34.6635	-1.15472
		-34.6619	-1.1587
		-34.6604	-1.16287
		-34.6588	-1.16704
		-34.6572	-1.17166
		-34.6557	-1.17523
		-34.6541	-1.17908
		-34.6526	-1.18261
		-34.651	-1.18607
		-34.6494	-1.18935
		-34.6479	-1.19284
		-34.6463	-1.19604
		-34.6448	-1.1991
		-34.6432	-1.20185
		-34.6416	-1.20504
		-34.6401	-1.20856
		-34.6385	-1.21167
		-34.637	-1.21471
		-34.6354	-1.21763
		-34.6339	-1.22038
		-34.6323	-1.22334
		-34.6307	-1.22642
		-34.6292	-1.22917
		-34.6276	-1.23234
		-34.6261	-1.23523
		-34.6245	-1.23928
		-34.6229	-1.242
		-34.6214	-1.24477
		-34.6198	-1.24745
		-34.6183	-1.25052
		-34.6167	-1.25312
		-34.6151	-1.25603
		-34.6136	-1.25923
		-34.612	-1.26271
		-34.6105	-1.26638
		-34.6089	-1.26975
		-34.6074	-1.2729
		-34.6058	-1.27596
		-34.6042	-1.2794
		-34.6027	-1.28321
		-34.6011	-1.2863
		-34.5996	-1.28904
		-34.598	-1.29181
		-34.5964	-1.29452
		-34.5949	-1.29695
		-34.5933	-1.29969
		-34.5918	-1.30247
		-34.5902	-1.30439
		-34.5887	-1.30717
		-34.5871	-1.30958
		-34.5855	-1.31181
		-34.584	-1.31397
		-34.5824	-1.31617
		-34.5809	-1.31853
		-34.5793	-1.32131
		-34.5777	-1.32443
		-34.5762	-1.32714
		-34.5746	-1.32982
		-34.5731	-1.33259
		-34.5715	-1.33495
		-34.5699	-1.33764
		-34.5684	-1.34022
		-34.5668	-1.34274
		-34.5653	-1.34555
		-34.5637	-1.34861
		-34.5622	-1.35193
		-34.5606	-1.35488
		-34.559	-1.3572
		-34.5575	-1.36033
		-34.5559	-1.36302
		-34.5544	-1.3657
		-34.5528	-1.36784
		-34.5512	-1.36975
		-34.5497	-1.37259
		-34.5481	-1.37575
		-34.5466	-1.37797
		-34.545	-1.38024
		-34.5435	-1.38293
		-34.5419	-1.38514
		-34.5403	-1.38709
		-34.5388	-1.38941
		-34.5372	-1.39159
		-34.5357	-1.39368
		-34.5341	-1.39587
		-34.5325	-1.39759
		-34.531	-1.39919
		-34.5294	-1.40109
		-34.5279	-1.40271
		-34.5263	-1.4048
		-34.5247	-1.40706
		-34.5232	-1.40956
		-34.5216	-1.41192
		-34.5201	-1.41439
		-34.5185	-1.41688
		-34.517	-1.41914
		-34.5154	-1.42126
		-34.5138	-1.42425
		-34.5123	-1.42758
		-34.5107	-1.43024
		-34.5092	-1.43298
		-34.5076	-1.43607
		-34.506	-1.43876
		-34.5045	-1.44129
		-34.5029	-1.44465
		-34.5014	-1.44739
		-34.4998	-1.44943
		-34.4983	-1.452
		-34.4967	-1.4541
		-34.4951	-1.45616
		-34.4936	-1.45775
		-34.492	-1.45967
		-34.4905	-1.46173
		-34.4889	-1.46369
		-34.4873	-1.46515
		-34.4858	-1.4672
		-34.4842	-1.46933
		-34.4827	-1.47106
		-34.4811	-1.47258
		-34.4795	-1.47412
		-34.478	-1.47615
		-34.4764	-1.47822
		-34.4749	-1.47981
		-34.4733	-1.48165
		-34.4718	-1.4832
		-34.4702	-1.48524
		-34.4686	-1.48716
		-34.4671	-1.48835
		-34.4655	-1.48952
		-34.464	-1.49225
		-34.4624	-1.49349
		-34.4608	-1.49491
		-34.4593	-1.49741
		-34.4577	-1.50014
		-34.4562	-1.50242
		-34.4546	-1.50443
		-34.4531	-1.50662
		-34.4515	-1.50886
		-34.4499	-1.51132
		-34.4484	-1.51351
		-34.4468	-1.51569
		-34.4453	-1.51783
		-34.4437	-1.51957
		-34.4421	-1.52133
		-34.4406	-1.52299
		-34.439	-1.5238
		-34.4375	-1.5247
		-34.4359	-1.52626
		-34.4343	-1.52772
		-34.4328	-1.52962
		-34.4312	-1.53059
		-34.4297	-1.53138
		-34.4281	-1.53247
		-34.4266	-1.53395
		-34.425	-1.53487
		-34.4234	-1.53598
		-34.4219	-1.53698
		-34.4203	-1.53818
		-34.4188	-1.53905
		-34.4172	-1.5397
		-34.4156	-1.54061
		-34.4141	-1.54164
		-34.4125	-1.54303
		-34.411	-1.54442
		-34.4094	-1.54566
		-34.4079	-1.54691
		-34.4063	-1.54822
		-34.4047	-1.55032
		-34.4032	-1.55153
		-34.4016	-1.55322
		-34.4001	-1.55486
		-34.3985	-1.55662
		-34.3969	-1.55831
		-34.3954	-1.55997
		-34.3938	-1.56123
		-34.3923	-1.56247
		-34.3907	-1.56415
		-34.3891	-1.56569
		-34.3876	-1.56712
		-34.386	-1.56877
		-34.3845	-1.57023
		-34.3829	-1.5712
		-34.3814	-1.57239
		-34.3798	-1.57425
		-34.3782	-1.57569
		-34.3767	-1.57665
		-34.3751	-1.57753
		-34.3736	-1.57866
		-34.372	-1.57969
		-34.3704	-1.5806
		-34.3689	-1.58178
		-34.3673	-1.58212
		-34.3658	-1.58326
		-34.3642	-1.58426
		-34.3627	-1.58525
		-34.3611	-1.58634
		-34.3595	-1.5875
		-34.358	-1.58886
		-34.3564	-1.59073
		-34.3549	-1.59227
		-34.3533	-1.59383
		-34.3517	-1.59531
		-34.3502	-1.59654
		-34.3486	-1.59787
		-34.3471	-1.5995
		-34.3455	-1.60103
		-34.3439	-1.60202
		-34.3424	-1.60349
		-34.3408	-1.60484
		-34.3393	-1.60568
		-34.3377	-1.60624
		-34.3362	-1.60822
		-34.3346	-1.60963
		-34.333	-1.61106
		-34.3315	-1.61163
		-34.3299	-1.6132
		-34.3284	-1.61463
		-34.3268	-1.61584
		-34.3252	-1.61707
		-34.3237	-1.61791
		-34.3221	-1.61888
		-34.3206	-1.61993
		-34.319	-1.62054
		-34.3175	-1.62134
		-34.3159	-1.62202
		-34.3143	-1.62286
		-34.3128	-1.62345
		-34.3112	-1.6241
		-34.3097	-1.62508
		-34.3081	-1.62579
		-34.3065	-1.62693
		-34.305	-1.62808
		-34.3034	-1.6284
		-34.3019	-1.62915
		-34.3003	-1.63106
		-34.2988	-1.63184
		-34.2972	-1.63299
		-34.2956	-1.63403
		-34.2941	-1.63539
		-34.2925	-1.63662
		-34.291	-1.6378
		-34.2894	-1.63911
		-34.2878	-1.64061
		-34.2863	-1.6422
		-34.2847	-1.64367
		-34.2832	-1.64479
		-34.2816	-1.6456
		-34.28	-1.64649
		-34.2785	-1.64712
		-34.2769	-1.64809
		-34.2754	-1.6499
		-34.2738	-1.6502
		-34.2723	-1.65122
		-34.2707	-1.65153
		-34.2691	-1.65179
		-34.2676	-1.65205
		-34.266	-1.65215
		-34.2645	-1.65255
		-34.2629	-1.65348
		-34.2613	-1.65436
		-34.2598	-1.65533
		-34.2582	-1.65643
		-34.2567	-1.65747
		-34.2551	-1.6582
		-34.2536	-1.65858
		-34.252	-1.65933
		-34.2504	-1.6605
		-34.2489	-1.66198
		-34.2473	-1.66275
		-34.2458	-1.66405
		-34.2442	-1.6646
		-34.2426	-1.6658
		-34.2411	-1.66687
		-34.2395	-1.66778
		-34.238	-1.66903
		-34.2364	-1.66958
		-34.2348	-1.67088
		-34.2333	-1.67186
		-34.2317	-1.67257
		-34.2302	-1.67386
		-34.2286	-1.67496
		-34.2271	-1.67612
		-34.2255	-1.67741
		-34.2239	-1.67844
		-34.2224	-1.67949
		-34.2208	-1.68095
		-34.2193	-1.68216
		-34.2177	-1.68249
		-34.2161	-1.68329
		-34.2146	-1.6839
		-34.213	-1.6847
		-34.2115	-1.68469
		-34.2099	-1.68533
		-34.2084	-1.68552
		-34.2068	-1.68616
		-34.2052	-1.68654
		-34.2037	-1.68742
		-34.2021	-1.68815
		-34.2006	-1.68929
		-34.199	-1.69027
		-34.1974	-1.69121
		-34.1959	-1.6926
		-34.1943	-1.69356
		-34.1928	-1.69435
		-34.1912	-1.6952
		-34.1896	-1.69611
		-34.1881	-1.69761
		-34.1865	-1.69947
		-34.185	-1.7008
		-34.1834	-1.70162
		-34.1819	-1.70202
		-34.1803	-1.70328
		-34.1787	-1.70437
		-34.1772	-1.70462
		-34.1756	-1.70587
		-34.1741	-1.70703
		-34.1725	-1.70837
		-34.1709	-1.70953
		-34.1694	-1.71054
		-34.1678	-1.71141
		-34.1663	-1.7124
		-34.1647	-1.71277
		-34.1632	-1.71324
		-34.1616	-1.71447
		-34.16	-1.71532
		-34.1585	-1.71619
		-34.1569	-1.71707
		-34.1554	-1.71785
		-34.1538	-1.71904
		-34.1522	-1.71929
		-34.1507	-1.72016
		-34.1491	-1.72093
		-34.1476	-1.72196
		-34.146	-1.72284
		-34.1444	-1.72335
		-34.1429	-1.72426
		-34.1413	-1.72483
		-34.1398	-1.72526
		-34.1382	-1.72612
		-34.1367	-1.72698
		-34.1351	-1.72812
		-34.1335	-1.72888
		-34.132	-1.72978
		-34.1304	-1.73119
		-34.1289	-1.73262
		-34.1273	-1.7343
		-34.1257	-1.7361
		-34.1242	-1.73734
		-34.1226	-1.73854
		-34.1211	-1.73944
		-34.1195	-1.7402
		-34.118	-1.74131
		-34.1164	-1.74275
		-34.1148	-1.74451
		-34.1133	-1.7441
		-34.1117	-1.74453
		-34.1102	-1.74513
		-34.1086	-1.74629
		-34.107	-1.7474
		-34.1055	-1.74814
		-34.1039	-1.74897
		-34.1024	-1.74987
		-34.1008	-1.75099
		-34.0992	-1.75219
		-34.0977	-1.75305
		-34.0961	-1.75396
		-34.0946	-1.75488
		-34.093	-1.75534
		-34.0915	-1.75617
		-34.0899	-1.75729
		-34.0883	-1.75835
		-34.0868	-1.75943
		-34.0852	-1.76
		-34.0837	-1.76065
		-34.0821	-1.76188
		-34.0805	-1.76304
		-34.079	-1.76428
		-34.0774	-1.76556
		-34.0759	-1.76652
		-34.0743	-1.76757
		-34.0727	-1.76849
		-34.0712	-1.76959
		-34.0696	-1.77073
		-34.0681	-1.77209
		-34.0665	-1.77345
		-34.065	-1.77468
		-34.0634	-1.77609
		-34.0618	-1.77706
		-34.0603	-1.77806
		-34.0587	-1.77952
		-34.0572	-1.78084
		-34.0556	-1.78133
		-34.054	-1.7824
		-34.0525	-1.78293
		-34.0509	-1.78397
		-34.0494	-1.78464
		-34.0478	-1.78498
		-34.0463	-1.78522
		-34.0447	-1.78485
		-34.0431	-1.7851
		-34.0416	-1.78554
		-34.04	-1.78601
		-34.0385	-1.78733
		-34.0369	-1.78842
		-34.0353	-1.78887
		-34.0338	-1.7891
		-34.0322	-1.79002
		-34.0307	-1.79143
		-34.0291	-1.79236
		-34.0275	-1.79299
		-34.026	-1.79356
		-34.0244	-1.79436
		-34.0229	-1.79501
		-34.0213	-1.79608
		-34.0198	-1.79737
		-34.0182	-1.79866
		-34.0166	-1.79895
		-34.0151	-1.79958
		-34.0135	-1.80049
		-34.012	-1.80141
		-34.0104	-1.8018
		-34.0088	-1.80224
		-34.0073	-1.80264
		-34.0057	-1.80295
		-34.0042	-1.80358
		-34.0026	-1.80452
		-34.0011	-1.80538
		-33.9995	-1.80601
		-33.9979	-1.80633
		-33.9964	-1.80696
		-33.9948	-1.80783
		-33.9933	-1.80807
		-33.9917	-1.80846
		-33.9901	-1.8093
		-33.9886	-1.81028
		-33.987	-1.81079
		-33.9855	-1.81154
		-33.9839	-1.81196
		-33.9823	-1.8121
		-33.9808	-1.81304
		-33.9792	-1.81358
		-33.9777	-1.81482
		-33.9761	-1.81538
		-33.9746	-1.81609
		-33.973	-1.81711
		-33.9714	-1.81783
		-33.9699	-1.81842
		-33.9683	-1.81944
		-33.9668	-1.82064
		-33.9652	-1.82201
		-33.9636	-1.82374
		-33.9621	-1.82513
		-33.9605	-1.82596
		-33.959	-1.82691
		-33.9574	-1.82729
		-33.9559	-1.82764
		-33.9543	-1.82845
		-33.9527	-1.82926
		-33.9512	-1.83032
		-33.9496	-1.83102
		-33.9481	-1.83161
		-33.9465	-1.83271
		-33.9449	-1.83371
		-33.9434	-1.83459
		-33.9418	-1.83555
		-33.9403	-1.83643
		-33.9387	-1.83756
		-33.9371	-1.83827
		-33.9356	-1.83822
		-33.934	-1.83866
		-33.9325	-1.83918
		-33.9309	-1.84024
		-33.9294	-1.84128
		-33.9278	-1.84287
		-33.9262	-1.84388
		-33.9247	-1.84527
		-33.9231	-1.84613
		-33.9216	-1.84713
		-33.92	-1.84828
		-33.9184	-1.84927
		-33.9169	-1.85034
		-33.9153	-1.85127
		-33.9138	-1.85191
		-33.9122	-1.85296
		-33.9107	-1.85451
		-33.9091	-1.85588
		-33.9075	-1.85668
		-33.906	-1.85727
		-33.9044	-1.8581
		-33.9029	-1.85904
		-33.9013	-1.85997
		-33.8997	-1.86067
		-33.8982	-1.86114
		-33.8966	-1.86305
		-33.8951	-1.86261
		-33.8935	-1.86385
		-33.8919	-1.86467
		-33.8904	-1.86541
		-33.8888	-1.86653
		-33.8873	-1.86705
		-33.8857	-1.86746
		-33.8842	-1.86805
		-33.8826	-1.86843
		-33.881	-1.86908
		-33.8795	-1.87029
		-33.8779	-1.87113
		-33.8764	-1.87164
		-33.8748	-1.87223
		-33.8732	-1.87268
		-33.8717	-1.87346
		-33.8701	-1.87424
		-33.8686	-1.87492
		-33.867	-1.87631
		-33.8655	-1.87704
		-33.8639	-1.87768
		-33.8623	-1.87829
		-33.8608	-1.8785
		-33.8592	-1.87993
		-33.8577	-1.88039
		-33.8561	-1.88034
[truncated: 45,696 more rows]

## Sheet: Supplementary Fig. 4
		tFcμ tetramer									tFcμ-C445S mutant
[truncated: 7,326 more rows]

[truncated: 1 more sheets: Supplementary Fig. 6]
